# Supplementary material for: Structures of distantly related interacting protein homologs are less divergent than non‐interacting homologs
Source: FEBS Open Bio. 2022 Oct 17;12(12):2147–53. doi: 10.1002/2211-5463.13492 (PMC9714365; doi:10.1002/2211-5463.13492)
Supplement: Supplementary file 1 — File S1. Dataset of non‐interacting homologs: Monomeric protein pairs. [file FEB4-12-2147-s002.txt]

Additional File 1 Dataset of Non-interacting homologues: Monomeric protein pairs
1b7v	1c52
1b7v	1c6r
1b7v	1f1f
1b7v	1gdv
1b7v	1i8o
1b7v	1io3
1b7v	1jdl
1b7v	1ls9
1b7v	1mz4
1b7v	2aiu
1b7v	2b4z
1b7v	2bgv
1b7v	2c8s
1b7v	3dmi
1b7v	3ph2
1b7v	4dy9
1b7v	4jcg
1c52	1c6r
1c52	1f1f
1c52	1gdv
1c52	1i8o
1c52	1io3
1c52	1jdl
1c52	1ls9
1c52	1mz4
1c52	2aiu
1c52	2b4z
1c52	2bgv
1c52	2c8s
1c52	3dmi
1c52	3ph2
1c52	4dy9
1c52	4jcg
1c6r	1f1f
1c6r	1gdv
1c6r	1i8o
1c6r	1io3
1c6r	1jdl
1c6r	1ls9
1c6r	1mz4
1c6r	2aiu
1c6r	2b4z
1c6r	2bgv
1c6r	2c8s
1c6r	3dmi
1c6r	3ph2
1c6r	4dy9
1c6r	4jcg
1f1f	1gdv
1f1f	1i8o
1f1f	1io3
1f1f	1jdl
1f1f	1ls9
1f1f	1mz4
1f1f	2aiu
1f1f	2b4z
1f1f	2bgv
1f1f	2c8s
1f1f	3dmi
1f1f	3ph2
1f1f	4dy9
1f1f	4jcg
1gdv	1i8o
1gdv	1io3
1gdv	1jdl
1gdv	1ls9
1gdv	1mz4
1gdv	2aiu
1gdv	2b4z
1gdv	2bgv
1gdv	2c8s
1gdv	3dmi
1gdv	3ph2
1gdv	4dy9
1gdv	4jcg
1i8o	1io3
1i8o	1jdl
1i8o	1ls9
1i8o	1mz4
1i8o	2aiu
1i8o	2b4z
1i8o	2bgv
1i8o	2c8s
1i8o	3dmi
1i8o	3ph2
1i8o	4dy9
1i8o	4jcg
1io3	1jdl
1io3	1ls9
1io3	1mz4
1io3	2aiu
1io3	2b4z
1io3	2bgv
1io3	2c8s
1io3	3dmi
1io3	3ph2
1io3	4dy9
1io3	4jcg
1jdl	1ls9
1jdl	1mz4
1jdl	2aiu
1jdl	2b4z
1jdl	2bgv
1jdl	2c8s
1jdl	3dmi
1jdl	3ph2
1jdl	4dy9
1jdl	4jcg
1ls9	1mz4
1ls9	2aiu
1ls9	2b4z
1ls9	2bgv
1ls9	2c8s
1ls9	3dmi
1ls9	3ph2
1ls9	4dy9
1ls9	4jcg
1mz4	2aiu
1mz4	2b4z
1mz4	2bgv
1mz4	2c8s
1mz4	3dmi
1mz4	3ph2
1mz4	4dy9
1mz4	4jcg
2aiu	2b4z
2aiu	2bgv
2aiu	2c8s
2aiu	3dmi
2aiu	3ph2
2aiu	4dy9
2aiu	4jcg
2b4z	2bgv
2b4z	2c8s
2b4z	3dmi
2b4z	3ph2
2b4z	4dy9
2b4z	4jcg
2bgv	2c8s
2bgv	3dmi
2bgv	3ph2
2bgv	4dy9
2bgv	4jcg
2c8s	3dmi
2c8s	3ph2
2c8s	4dy9
2c8s	4jcg
3dmi	3ph2
3dmi	4dy9
3dmi	4jcg
3ph2	4dy9
3ph2	4jcg
4dy9	4jcg
1l8t	1zyl
1l8t	1byg
1l8t	1f0q
1l8t	1fot
1l8t	1how
1l8t	1luf
1l8t	1mrv
1l8t	1muo
1l8t	1o6y
1l8t	1phk
1l8t	1re8
1l8t	1rjb
1l8t	1t45
1l8t	1vzo
1l8t	1xjd
1l8t	1xkk
1l8t	2chl
1l8t	2cmw
1l8t	2f4j
1l8t	2hel
1l8t	2i0v
1l8t	2i1m
1l8t	2pl0
1l8t	2qhm
1l8t	2wqb
1l8t	2y0a
1l8t	3a99
1l8t	3c1x
1l8t	3cly
1l8t	3d15
1l8t	3dnu
1l8t	3el7
1l8t	3elj
1l8t	3eqc
1l8t	3f61
1l8t	3fhr
1l8t	3gen
1l8t	3hmi
1l8t	3i81
1l8t	3ka0
1l8t	3kga
1l8t	3nax
1l8t	3nup
1l8t	3pls
1l8t	3pxr
1l8t	3q52
1l8t	3qkm
1l8t	3sv0
1l8t	3ttj
1l8t	3tuc
1l8t	3txo
1l8t	3tzm
1l8t	4agc
1l8t	4b4l
1l8t	4dit
1l8t	4ebw
1l8t	4ewq
1l8t	4eyj
1l8t	4fgb
1l8t	4h1j
1l8t	4hct
1l8t	4hw7
1l8t	4k33
1l8t	4p2k
1l8t	4qqj
1l8t	4ra4
1l8t	5awm
1l8t	5cvg
1l8t	5drb
1l8t	5grn
1l8t	5i9u
1l8t	5ih4
1l8t	5m4u
1l8t	5nhf
1l8t	5oop
1l8t	5owr
1l8t	5tur
1l8t	5uab
1l8t	6eix
1l8t	2i7q
1zyl	1byg
1zyl	1f0q
1zyl	1fot
1zyl	1how
1zyl	1luf
1zyl	1mrv
1zyl	1muo
1zyl	1o6y
1zyl	1phk
1zyl	1re8
1zyl	1rjb
1zyl	1t45
1zyl	1vzo
1zyl	1xjd
1zyl	1xkk
1zyl	2chl
1zyl	2cmw
1zyl	2f4j
1zyl	2hel
1zyl	2i0v
1zyl	2i1m
1zyl	2pl0
1zyl	2qhm
1zyl	2wqb
1zyl	2y0a
1zyl	3a99
1zyl	3c1x
1zyl	3cly
1zyl	3d15
1zyl	3dnu
1zyl	3el7
1zyl	3elj
1zyl	3eqc
1zyl	3f61
1zyl	3fhr
1zyl	3gen
1zyl	3hmi
1zyl	3i81
1zyl	3ka0
1zyl	3kga
1zyl	3nax
1zyl	3nup
1zyl	3pls
1zyl	3pxr
1zyl	3q52
1zyl	3qkm
1zyl	3sv0
1zyl	3ttj
1zyl	3tuc
1zyl	3txo
1zyl	3tzm
1zyl	4agc
1zyl	4b4l
1zyl	4dit
1zyl	4ebw
1zyl	4ewq
1zyl	4eyj
1zyl	4fgb
1zyl	4h1j
1zyl	4hct
1zyl	4hw7
1zyl	4k33
1zyl	4p2k
1zyl	4qqj
1zyl	4ra4
1zyl	5awm
1zyl	5cvg
1zyl	5drb
1zyl	5grn
1zyl	5i9u
1zyl	5ih4
1zyl	5m4u
1zyl	5nhf
1zyl	5oop
1zyl	5owr
1zyl	5tur
1zyl	5uab
1zyl	6eix
1zyl	2i7q
1byg	1f0q
1byg	1fot
1byg	1how
1byg	1luf
1byg	1mrv
1byg	1muo
1byg	1o6y
1byg	1phk
1byg	1re8
1byg	1rjb
1byg	1t45
1byg	1vzo
1byg	1xjd
1byg	1xkk
1byg	2chl
1byg	2cmw
1byg	2f4j
1byg	2hel
1byg	2i0v
1byg	2i1m
1byg	2pl0
1byg	2qhm
1byg	2wqb
1byg	2y0a
1byg	3a99
1byg	3c1x
1byg	3cly
1byg	3d15
1byg	3dnu
1byg	3el7
1byg	3elj
1byg	3eqc
1byg	3f61
1byg	3fhr
1byg	3gen
1byg	3hmi
1byg	3i81
1byg	3ka0
1byg	3kga
1byg	3nax
1byg	3nup
1byg	3pls
1byg	3pxr
1byg	3q52
1byg	3qkm
1byg	3sv0
1byg	3ttj
1byg	3tuc
1byg	3txo
1byg	3tzm
1byg	4agc
1byg	4b4l
1byg	4dit
1byg	4ebw
1byg	4ewq
1byg	4eyj
1byg	4fgb
1byg	4h1j
1byg	4hct
1byg	4hw7
1byg	4k33
1byg	4p2k
1byg	4qqj
1byg	4ra4
1byg	5awm
1byg	5cvg
1byg	5drb
1byg	5grn
1byg	5i9u
1byg	5ih4
1byg	5m4u
1byg	5nhf
1byg	5oop
1byg	5owr
1byg	5tur
1byg	5uab
1byg	6eix
1byg	2i7q
1f0q	1fot
1f0q	1how
1f0q	1luf
1f0q	1mrv
1f0q	1muo
1f0q	1o6y
1f0q	1phk
1f0q	1re8
1f0q	1rjb
1f0q	1t45
1f0q	1vzo
1f0q	1xjd
1f0q	1xkk
1f0q	2chl
1f0q	2cmw
1f0q	2f4j
1f0q	2hel
1f0q	2i0v
1f0q	2i1m
1f0q	2pl0
1f0q	2qhm
1f0q	2wqb
1f0q	2y0a
1f0q	3a99
1f0q	3c1x
1f0q	3cly
1f0q	3d15
1f0q	3dnu
1f0q	3el7
1f0q	3elj
1f0q	3eqc
1f0q	3f61
1f0q	3fhr
1f0q	3gen
1f0q	3hmi
1f0q	3i81
1f0q	3ka0
1f0q	3kga
1f0q	3nax
1f0q	3nup
1f0q	3pls
1f0q	3pxr
1f0q	3q52
1f0q	3qkm
1f0q	3sv0
1f0q	3ttj
1f0q	3tuc
1f0q	3txo
1f0q	3tzm
1f0q	4agc
1f0q	4b4l
1f0q	4dit
1f0q	4ebw
1f0q	4ewq
1f0q	4eyj
1f0q	4fgb
1f0q	4h1j
1f0q	4hct
1f0q	4hw7
1f0q	4k33
1f0q	4p2k
1f0q	4qqj
1f0q	4ra4
1f0q	5awm
1f0q	5cvg
1f0q	5drb
1f0q	5grn
1f0q	5i9u
1f0q	5ih4
1f0q	5m4u
1f0q	5nhf
1f0q	5oop
1f0q	5owr
1f0q	5tur
1f0q	5uab
1f0q	6eix
1f0q	2i7q
1fot	1how
1fot	1luf
1fot	1mrv
1fot	1muo
1fot	1o6y
1fot	1phk
1fot	1re8
1fot	1rjb
1fot	1t45
1fot	1vzo
1fot	1xjd
1fot	1xkk
1fot	2chl
1fot	2cmw
1fot	2f4j
1fot	2hel
1fot	2i0v
1fot	2i1m
1fot	2pl0
1fot	2qhm
1fot	2wqb
1fot	2y0a
1fot	3a99
1fot	3c1x
1fot	3cly
1fot	3d15
1fot	3dnu
1fot	3el7
1fot	3elj
1fot	3eqc
1fot	3f61
1fot	3fhr
1fot	3gen
1fot	3hmi
1fot	3i81
1fot	3ka0
1fot	3kga
1fot	3nax
1fot	3nup
1fot	3pls
1fot	3pxr
1fot	3q52
1fot	3qkm
1fot	3sv0
1fot	3ttj
1fot	3tuc
1fot	3txo
1fot	3tzm
1fot	4agc
1fot	4b4l
1fot	4dit
1fot	4ebw
1fot	4ewq
1fot	4eyj
1fot	4fgb
1fot	4h1j
1fot	4hct
1fot	4hw7
1fot	4k33
1fot	4p2k
1fot	4qqj
1fot	4ra4
1fot	5awm
1fot	5cvg
1fot	5drb
1fot	5grn
1fot	5i9u
1fot	5ih4
1fot	5m4u
1fot	5nhf
1fot	5oop
1fot	5owr
1fot	5tur
1fot	5uab
1fot	6eix
1fot	2i7q
1how	1luf
1how	1mrv
1how	1muo
1how	1o6y
1how	1phk
1how	1re8
1how	1rjb
1how	1t45
1how	1vzo
1how	1xjd
1how	1xkk
1how	2chl
1how	2cmw
1how	2f4j
1how	2hel
1how	2i0v
1how	2i1m
1how	2pl0
1how	2qhm
1how	2wqb
1how	2y0a
1how	3a99
1how	3c1x
1how	3cly
1how	3d15
1how	3dnu
1how	3el7
1how	3elj
1how	3eqc
1how	3f61
1how	3fhr
1how	3gen
1how	3hmi
1how	3i81
1how	3ka0
1how	3kga
1how	3nax
1how	3nup
1how	3pls
1how	3pxr
1how	3q52
1how	3qkm
1how	3sv0
1how	3ttj
1how	3tuc
1how	3txo
1how	3tzm
1how	4agc
1how	4b4l
1how	4dit
1how	4ebw
1how	4ewq
1how	4eyj
1how	4fgb
1how	4h1j
1how	4hct
1how	4hw7
1how	4k33
1how	4p2k
1how	4qqj
1how	4ra4
1how	5awm
1how	5cvg
1how	5drb
1how	5grn
1how	5i9u
1how	5ih4
1how	5m4u
1how	5nhf
1how	5oop
1how	5owr
1how	5tur
1how	5uab
1how	6eix
1how	2i7q
1luf	1mrv
1luf	1muo
1luf	1o6y
1luf	1phk
1luf	1re8
1luf	1rjb
1luf	1t45
1luf	1vzo
1luf	1xjd
1luf	1xkk
1luf	2chl
1luf	2cmw
1luf	2f4j
1luf	2hel
1luf	2i0v
1luf	2i1m
1luf	2pl0
1luf	2qhm
1luf	2wqb
1luf	2y0a
1luf	3a99
1luf	3c1x
1luf	3cly
1luf	3d15
1luf	3dnu
1luf	3el7
1luf	3elj
1luf	3eqc
1luf	3f61
1luf	3fhr
1luf	3gen
1luf	3hmi
1luf	3i81
1luf	3ka0
1luf	3kga
1luf	3nax
1luf	3nup
1luf	3pls
1luf	3pxr
1luf	3q52
1luf	3qkm
1luf	3sv0
1luf	3ttj
1luf	3tuc
1luf	3txo
1luf	3tzm
1luf	4agc
1luf	4b4l
1luf	4dit
1luf	4ebw
1luf	4ewq
1luf	4eyj
1luf	4fgb
1luf	4h1j
1luf	4hct
1luf	4hw7
1luf	4k33
1luf	4p2k
1luf	4qqj
1luf	4ra4
1luf	5awm
1luf	5cvg
1luf	5drb
1luf	5grn
1luf	5i9u
1luf	5ih4
1luf	5m4u
1luf	5nhf
1luf	5oop
1luf	5owr
1luf	5tur
1luf	5uab
1luf	6eix
1luf	2i7q
1mrv	1muo
1mrv	1o6y
1mrv	1phk
1mrv	1re8
1mrv	1rjb
1mrv	1t45
1mrv	1vzo
1mrv	1xjd
1mrv	1xkk
1mrv	2chl
1mrv	2cmw
1mrv	2f4j
1mrv	2hel
1mrv	2i0v
1mrv	2i1m
1mrv	2pl0
1mrv	2qhm
1mrv	2wqb
1mrv	2y0a
1mrv	3a99
1mrv	3c1x
1mrv	3cly
1mrv	3d15
1mrv	3dnu
1mrv	3el7
1mrv	3elj
1mrv	3eqc
1mrv	3f61
1mrv	3fhr
1mrv	3gen
1mrv	3hmi
1mrv	3i81
1mrv	3ka0
1mrv	3kga
1mrv	3nax
1mrv	3nup
1mrv	3pls
1mrv	3pxr
1mrv	3q52
1mrv	3qkm
1mrv	3sv0
1mrv	3ttj
1mrv	3tuc
1mrv	3txo
1mrv	3tzm
1mrv	4agc
1mrv	4b4l
1mrv	4dit
1mrv	4ebw
1mrv	4ewq
1mrv	4eyj
1mrv	4fgb
1mrv	4h1j
1mrv	4hct
1mrv	4hw7
1mrv	4k33
1mrv	4p2k
1mrv	4qqj
1mrv	4ra4
1mrv	5awm
1mrv	5cvg
1mrv	5drb
1mrv	5grn
1mrv	5i9u
1mrv	5ih4
1mrv	5m4u
1mrv	5nhf
1mrv	5oop
1mrv	5owr
1mrv	5tur
1mrv	5uab
1mrv	6eix
1mrv	2i7q
1muo	1o6y
1muo	1phk
1muo	1re8
1muo	1rjb
1muo	1t45
1muo	1vzo
1muo	1xjd
1muo	1xkk
1muo	2chl
1muo	2cmw
1muo	2f4j
1muo	2hel
1muo	2i0v
1muo	2i1m
1muo	2pl0
1muo	2qhm
1muo	2wqb
1muo	2y0a
1muo	3a99
1muo	3c1x
1muo	3cly
1muo	3d15
1muo	3dnu
1muo	3el7
1muo	3elj
1muo	3eqc
1muo	3f61
1muo	3fhr
1muo	3gen
1muo	3hmi
1muo	3i81
1muo	3ka0
1muo	3kga
1muo	3nax
1muo	3nup
1muo	3pls
1muo	3pxr
1muo	3q52
1muo	3qkm
1muo	3sv0
1muo	3ttj
1muo	3tuc
1muo	3txo
1muo	3tzm
1muo	4agc
1muo	4b4l
1muo	4dit
1muo	4ebw
1muo	4ewq
1muo	4eyj
1muo	4fgb
1muo	4h1j
1muo	4hct
1muo	4hw7
1muo	4k33
1muo	4p2k
1muo	4qqj
1muo	4ra4
1muo	5awm
1muo	5cvg
1muo	5drb
1muo	5grn
1muo	5i9u
1muo	5ih4
1muo	5m4u
1muo	5nhf
1muo	5oop
1muo	5owr
1muo	5tur
1muo	5uab
1muo	6eix
1muo	2i7q
1o6y	1phk
1o6y	1re8
1o6y	1rjb
1o6y	1t45
1o6y	1vzo
1o6y	1xjd
1o6y	1xkk
1o6y	2chl
1o6y	2cmw
1o6y	2f4j
1o6y	2hel
1o6y	2i0v
1o6y	2i1m
1o6y	2pl0
1o6y	2qhm
1o6y	2wqb
1o6y	2y0a
1o6y	3a99
1o6y	3c1x
1o6y	3cly
1o6y	3d15
1o6y	3dnu
1o6y	3el7
1o6y	3elj
1o6y	3eqc
1o6y	3f61
1o6y	3fhr
1o6y	3gen
1o6y	3hmi
1o6y	3i81
1o6y	3ka0
1o6y	3kga
1o6y	3nax
1o6y	3nup
1o6y	3pls
1o6y	3pxr
1o6y	3q52
1o6y	3qkm
1o6y	3sv0
1o6y	3ttj
1o6y	3tuc
1o6y	3txo
1o6y	3tzm
1o6y	4agc
1o6y	4b4l
1o6y	4dit
1o6y	4ebw
1o6y	4ewq
1o6y	4eyj
1o6y	4fgb
1o6y	4h1j
1o6y	4hct
1o6y	4hw7
1o6y	4k33
1o6y	4p2k
1o6y	4qqj
1o6y	4ra4
1o6y	5awm
1o6y	5cvg
1o6y	5drb
1o6y	5grn
1o6y	5i9u
1o6y	5ih4
1o6y	5m4u
1o6y	5nhf
1o6y	5oop
1o6y	5owr
1o6y	5tur
1o6y	5uab
1o6y	6eix
1o6y	2i7q
1phk	1re8
1phk	1rjb
1phk	1t45
1phk	1vzo
1phk	1xjd
1phk	1xkk
1phk	2chl
1phk	2cmw
1phk	2f4j
1phk	2hel
1phk	2i0v
1phk	2i1m
1phk	2pl0
1phk	2qhm
1phk	2wqb
1phk	2y0a
1phk	3a99
1phk	3c1x
1phk	3cly
1phk	3d15
1phk	3dnu
1phk	3el7
1phk	3elj
1phk	3eqc
1phk	3f61
1phk	3fhr
1phk	3gen
1phk	3hmi
1phk	3i81
1phk	3ka0
1phk	3kga
1phk	3nax
1phk	3nup
1phk	3pls
1phk	3pxr
1phk	3q52
1phk	3qkm
1phk	3sv0
1phk	3ttj
1phk	3tuc
1phk	3txo
1phk	3tzm
1phk	4agc
1phk	4b4l
1phk	4dit
1phk	4ebw
1phk	4ewq
1phk	4eyj
1phk	4fgb
1phk	4h1j
1phk	4hct
1phk	4hw7
1phk	4k33
1phk	4p2k
1phk	4qqj
1phk	4ra4
1phk	5awm
1phk	5cvg
1phk	5drb
1phk	5grn
1phk	5i9u
1phk	5ih4
1phk	5m4u
1phk	5nhf
1phk	5oop
1phk	5owr
1phk	5tur
1phk	5uab
1phk	6eix
1phk	2i7q
1re8	1rjb
1re8	1t45
1re8	1vzo
1re8	1xjd
1re8	1xkk
1re8	2chl
1re8	2cmw
1re8	2f4j
1re8	2hel
1re8	2i0v
1re8	2i1m
1re8	2pl0
1re8	2qhm
1re8	2wqb
1re8	2y0a
1re8	3a99
1re8	3c1x
1re8	3cly
1re8	3d15
1re8	3dnu
1re8	3el7
1re8	3elj
1re8	3eqc
1re8	3f61
1re8	3fhr
1re8	3gen
1re8	3hmi
1re8	3i81
1re8	3ka0
1re8	3kga
1re8	3nax
1re8	3nup
1re8	3pls
1re8	3pxr
1re8	3q52
1re8	3qkm
1re8	3sv0
1re8	3ttj
1re8	3tuc
1re8	3txo
1re8	3tzm
1re8	4agc
1re8	4b4l
1re8	4dit
1re8	4ebw
1re8	4ewq
1re8	4eyj
1re8	4fgb
1re8	4h1j
1re8	4hct
1re8	4hw7
1re8	4k33
1re8	4p2k
1re8	4qqj
1re8	4ra4
1re8	5awm
1re8	5cvg
1re8	5drb
1re8	5grn
1re8	5i9u
1re8	5ih4
1re8	5m4u
1re8	5nhf
1re8	5oop
1re8	5owr
1re8	5tur
1re8	5uab
1re8	6eix
1re8	2i7q
1rjb	1t45
1rjb	1vzo
1rjb	1xjd
1rjb	1xkk
1rjb	2chl
1rjb	2cmw
1rjb	2f4j
1rjb	2hel
1rjb	2i0v
1rjb	2i1m
1rjb	2pl0
1rjb	2qhm
1rjb	2wqb
1rjb	2y0a
1rjb	3a99
1rjb	3c1x
1rjb	3cly
1rjb	3d15
1rjb	3dnu
1rjb	3el7
1rjb	3elj
1rjb	3eqc
1rjb	3f61
1rjb	3fhr
1rjb	3gen
1rjb	3hmi
1rjb	3i81
1rjb	3ka0
1rjb	3kga
1rjb	3nax
1rjb	3nup
1rjb	3pls
1rjb	3pxr
1rjb	3q52
1rjb	3qkm
1rjb	3sv0
1rjb	3ttj
1rjb	3tuc
1rjb	3txo
1rjb	3tzm
1rjb	4agc
1rjb	4b4l
1rjb	4dit
1rjb	4ebw
1rjb	4ewq
1rjb	4eyj
1rjb	4fgb
1rjb	4h1j
1rjb	4hct
1rjb	4hw7
1rjb	4k33
1rjb	4p2k
1rjb	4qqj
1rjb	4ra4
1rjb	5awm
1rjb	5cvg
1rjb	5drb
1rjb	5grn
1rjb	5i9u
1rjb	5ih4
1rjb	5m4u
1rjb	5nhf
1rjb	5oop
1rjb	5owr
1rjb	5tur
1rjb	5uab
1rjb	6eix
1rjb	2i7q
1t45	1vzo
1t45	1xjd
1t45	1xkk
1t45	2chl
1t45	2cmw
1t45	2f4j
1t45	2hel
1t45	2i0v
1t45	2i1m
1t45	2pl0
1t45	2qhm
1t45	2wqb
1t45	2y0a
1t45	3a99
1t45	3c1x
1t45	3cly
1t45	3d15
1t45	3dnu
1t45	3el7
1t45	3elj
1t45	3eqc
1t45	3f61
1t45	3fhr
1t45	3gen
1t45	3hmi
1t45	3i81
1t45	3ka0
1t45	3kga
1t45	3nax
1t45	3nup
1t45	3pls
1t45	3pxr
1t45	3q52
1t45	3qkm
1t45	3sv0
1t45	3ttj
1t45	3tuc
1t45	3txo
1t45	3tzm
1t45	4agc
1t45	4b4l
1t45	4dit
1t45	4ebw
1t45	4ewq
1t45	4eyj
1t45	4fgb
1t45	4h1j
1t45	4hct
1t45	4hw7
1t45	4k33
1t45	4p2k
1t45	4qqj
1t45	4ra4
1t45	5awm
1t45	5cvg
1t45	5drb
1t45	5grn
1t45	5i9u
1t45	5ih4
1t45	5m4u
1t45	5nhf
1t45	5oop
1t45	5owr
1t45	5tur
1t45	5uab
1t45	6eix
1t45	2i7q
1vzo	1xjd
1vzo	1xkk
1vzo	2chl
1vzo	2cmw
1vzo	2f4j
1vzo	2hel
1vzo	2i0v
1vzo	2i1m
1vzo	2pl0
1vzo	2qhm
1vzo	2wqb
1vzo	2y0a
1vzo	3a99
1vzo	3c1x
1vzo	3cly
1vzo	3d15
1vzo	3dnu
1vzo	3el7
1vzo	3elj
1vzo	3eqc
1vzo	3f61
1vzo	3fhr
1vzo	3gen
1vzo	3hmi
1vzo	3i81
1vzo	3ka0
1vzo	3kga
1vzo	3nax
1vzo	3nup
1vzo	3pls
1vzo	3pxr
1vzo	3q52
1vzo	3qkm
1vzo	3sv0
1vzo	3ttj
1vzo	3tuc
1vzo	3txo
1vzo	3tzm
1vzo	4agc
1vzo	4b4l
1vzo	4dit
1vzo	4ebw
1vzo	4ewq
1vzo	4eyj
1vzo	4fgb
1vzo	4h1j
1vzo	4hct
1vzo	4hw7
1vzo	4k33
1vzo	4p2k
1vzo	4qqj
1vzo	4ra4
1vzo	5awm
1vzo	5cvg
1vzo	5drb
1vzo	5grn
1vzo	5i9u
1vzo	5ih4
1vzo	5m4u
1vzo	5nhf
1vzo	5oop
1vzo	5owr
1vzo	5tur
1vzo	5uab
1vzo	6eix
1vzo	2i7q
1xjd	1xkk
1xjd	2chl
1xjd	2cmw
1xjd	2f4j
1xjd	2hel
1xjd	2i0v
1xjd	2i1m
1xjd	2pl0
1xjd	2qhm
1xjd	2wqb
1xjd	2y0a
1xjd	3a99
1xjd	3c1x
1xjd	3cly
1xjd	3d15
1xjd	3dnu
1xjd	3el7
1xjd	3elj
1xjd	3eqc
1xjd	3f61
1xjd	3fhr
1xjd	3gen
1xjd	3hmi
1xjd	3i81
1xjd	3ka0
1xjd	3kga
1xjd	3nax
1xjd	3nup
1xjd	3pls
1xjd	3pxr
1xjd	3q52
1xjd	3qkm
1xjd	3sv0
1xjd	3ttj
1xjd	3tuc
1xjd	3txo
1xjd	3tzm
1xjd	4agc
1xjd	4b4l
1xjd	4dit
1xjd	4ebw
1xjd	4ewq
1xjd	4eyj
1xjd	4fgb
1xjd	4h1j
1xjd	4hct
1xjd	4hw7
1xjd	4k33
1xjd	4p2k
1xjd	4qqj
1xjd	4ra4
1xjd	5awm
1xjd	5cvg
1xjd	5drb
1xjd	5grn
1xjd	5i9u
1xjd	5ih4
1xjd	5m4u
1xjd	5nhf
1xjd	5oop
1xjd	5owr
1xjd	5tur
1xjd	5uab
1xjd	6eix
1xjd	2i7q
1xkk	2chl
1xkk	2cmw
1xkk	2f4j
1xkk	2hel
1xkk	2i0v
1xkk	2i1m
1xkk	2pl0
1xkk	2qhm
1xkk	2wqb
1xkk	2y0a
1xkk	3a99
1xkk	3c1x
1xkk	3cly
1xkk	3d15
1xkk	3dnu
1xkk	3el7
1xkk	3elj
1xkk	3eqc
1xkk	3f61
1xkk	3fhr
1xkk	3gen
1xkk	3hmi
1xkk	3i81
1xkk	3ka0
1xkk	3kga
1xkk	3nax
1xkk	3nup
1xkk	3pls
1xkk	3pxr
1xkk	3q52
1xkk	3qkm
1xkk	3sv0
1xkk	3ttj
1xkk	3tuc
1xkk	3txo
1xkk	3tzm
1xkk	4agc
1xkk	4b4l
1xkk	4dit
1xkk	4ebw
1xkk	4ewq
1xkk	4eyj
1xkk	4fgb
1xkk	4h1j
1xkk	4hct
1xkk	4hw7
1xkk	4k33
1xkk	4p2k
1xkk	4qqj
1xkk	4ra4
1xkk	5awm
1xkk	5cvg
1xkk	5drb
1xkk	5grn
1xkk	5i9u
1xkk	5ih4
1xkk	5m4u
1xkk	5nhf
1xkk	5oop
1xkk	5owr
1xkk	5tur
1xkk	5uab
1xkk	6eix
1xkk	2i7q
2chl	2cmw
2chl	2f4j
2chl	2hel
2chl	2i0v
2chl	2i1m
2chl	2pl0
2chl	2qhm
2chl	2wqb
2chl	2y0a
2chl	3a99
2chl	3c1x
2chl	3cly
2chl	3d15
2chl	3dnu
2chl	3el7
2chl	3elj
2chl	3eqc
2chl	3f61
2chl	3fhr
2chl	3gen
2chl	3hmi
2chl	3i81
2chl	3ka0
2chl	3kga
2chl	3nax
2chl	3nup
2chl	3pls
2chl	3pxr
2chl	3q52
2chl	3qkm
2chl	3sv0
2chl	3ttj
2chl	3tuc
2chl	3txo
2chl	3tzm
2chl	4agc
2chl	4b4l
2chl	4dit
2chl	4ebw
2chl	4ewq
2chl	4eyj
2chl	4fgb
2chl	4h1j
2chl	4hct
2chl	4hw7
2chl	4k33
2chl	4p2k
2chl	4qqj
2chl	4ra4
2chl	5awm
2chl	5cvg
2chl	5drb
2chl	5grn
2chl	5i9u
2chl	5ih4
2chl	5m4u
2chl	5nhf
2chl	5oop
2chl	5owr
2chl	5tur
2chl	5uab
2chl	6eix
2chl	2i7q
2cmw	2f4j
2cmw	2hel
2cmw	2i0v
2cmw	2i1m
2cmw	2pl0
2cmw	2qhm
2cmw	2wqb
2cmw	2y0a
2cmw	3a99
2cmw	3c1x
2cmw	3cly
2cmw	3d15
2cmw	3dnu
2cmw	3el7
2cmw	3elj
2cmw	3eqc
2cmw	3f61
2cmw	3fhr
2cmw	3gen
2cmw	3hmi
2cmw	3i81
2cmw	3ka0
2cmw	3kga
2cmw	3nax
2cmw	3nup
2cmw	3pls
2cmw	3pxr
2cmw	3q52
2cmw	3qkm
2cmw	3sv0
2cmw	3ttj
2cmw	3tuc
2cmw	3txo
2cmw	3tzm
2cmw	4agc
2cmw	4b4l
2cmw	4dit
2cmw	4ebw
2cmw	4ewq
2cmw	4eyj
2cmw	4fgb
2cmw	4h1j
2cmw	4hct
2cmw	4hw7
2cmw	4k33
2cmw	4p2k
2cmw	4qqj
2cmw	4ra4
2cmw	5awm
2cmw	5cvg
2cmw	5drb
2cmw	5grn
2cmw	5i9u
2cmw	5ih4
2cmw	5m4u
2cmw	5nhf
2cmw	5oop
2cmw	5owr
2cmw	5tur
2cmw	5uab
2cmw	6eix
2cmw	2i7q
2f4j	2hel
2f4j	2i0v
2f4j	2i1m
2f4j	2pl0
2f4j	2qhm
2f4j	2wqb
2f4j	2y0a
2f4j	3a99
2f4j	3c1x
2f4j	3cly
2f4j	3d15
2f4j	3dnu
2f4j	3el7
2f4j	3elj
2f4j	3eqc
2f4j	3f61
2f4j	3fhr
2f4j	3gen
2f4j	3hmi
2f4j	3i81
2f4j	3ka0
2f4j	3kga
2f4j	3nax
2f4j	3nup
2f4j	3pls
2f4j	3pxr
2f4j	3q52
2f4j	3qkm
2f4j	3sv0
2f4j	3ttj
2f4j	3tuc
2f4j	3txo
2f4j	3tzm
2f4j	4agc
2f4j	4b4l
2f4j	4dit
2f4j	4ebw
2f4j	4ewq
2f4j	4eyj
2f4j	4fgb
2f4j	4h1j
2f4j	4hct
2f4j	4hw7
2f4j	4k33
2f4j	4p2k
2f4j	4qqj
2f4j	4ra4
2f4j	5awm
2f4j	5cvg
2f4j	5drb
2f4j	5grn
2f4j	5i9u
2f4j	5ih4
2f4j	5m4u
2f4j	5nhf
2f4j	5oop
2f4j	5owr
2f4j	5tur
2f4j	5uab
2f4j	6eix
2f4j	2i7q
2hel	2i0v
2hel	2i1m
2hel	2pl0
2hel	2qhm
2hel	2wqb
2hel	2y0a
2hel	3a99
2hel	3c1x
2hel	3cly
2hel	3d15
2hel	3dnu
2hel	3el7
2hel	3elj
2hel	3eqc
2hel	3f61
2hel	3fhr
2hel	3gen
2hel	3hmi
2hel	3i81
2hel	3ka0
2hel	3kga
2hel	3nax
2hel	3nup
2hel	3pls
2hel	3pxr
2hel	3q52
2hel	3qkm
2hel	3sv0
2hel	3ttj
2hel	3tuc
2hel	3txo
2hel	3tzm
2hel	4agc
2hel	4b4l
2hel	4dit
2hel	4ebw
2hel	4ewq
2hel	4eyj
2hel	4fgb
2hel	4h1j
2hel	4hct
2hel	4hw7
2hel	4k33
2hel	4p2k
2hel	4qqj
2hel	4ra4
2hel	5awm
2hel	5cvg
2hel	5drb
2hel	5grn
2hel	5i9u
2hel	5ih4
2hel	5m4u
2hel	5nhf
2hel	5oop
2hel	5owr
2hel	5tur
2hel	5uab
2hel	6eix
2hel	2i7q
2i0v	2pl0
2i0v	2qhm
2i0v	2wqb
2i0v	2y0a
2i0v	3a99
2i0v	3c1x
2i0v	3cly
2i0v	3d15
2i0v	3dnu
2i0v	3el7
2i0v	3elj
2i0v	3eqc
2i0v	3f61
2i0v	3fhr
2i0v	3gen
2i0v	3hmi
2i0v	3i81
2i0v	3ka0
2i0v	3kga
2i0v	3nax
2i0v	3nup
2i0v	3pls
2i0v	3pxr
2i0v	3q52
2i0v	3qkm
2i0v	3sv0
2i0v	3ttj
2i0v	3tuc
2i0v	3txo
2i0v	3tzm
2i0v	4agc
2i0v	4b4l
2i0v	4dit
2i0v	4ebw
2i0v	4ewq
2i0v	4eyj
2i0v	4fgb
2i0v	4h1j
2i0v	4hct
2i0v	4k33
2i0v	4p2k
2i0v	4qqj
2i0v	4ra4
2i0v	5awm
2i0v	5cvg
2i0v	5drb
2i0v	5grn
2i0v	5i9u
2i0v	5ih4
2i0v	5m4u
2i0v	5nhf
2i0v	5oop
2i0v	5owr
2i0v	5tur
2i0v	5uab
2i0v	6eix
2i0v	2i7q
2i1m	2pl0
2i1m	2qhm
2i1m	2wqb
2i1m	2y0a
2i1m	3a99
2i1m	3c1x
2i1m	3cly
2i1m	3d15
2i1m	3dnu
2i1m	3el7
2i1m	3elj
2i1m	3eqc
2i1m	3f61
2i1m	3fhr
2i1m	3gen
2i1m	3hmi
2i1m	3i81
2i1m	3ka0
2i1m	3kga
2i1m	3nax
2i1m	3nup
2i1m	3pls
2i1m	3pxr
2i1m	3q52
2i1m	3qkm
2i1m	3sv0
2i1m	3ttj
2i1m	3tuc
2i1m	3txo
2i1m	3tzm
2i1m	4agc
2i1m	4b4l
2i1m	4dit
2i1m	4ebw
2i1m	4ewq
2i1m	4eyj
2i1m	4fgb
2i1m	4h1j
2i1m	4hct
2i1m	4hw7
2i1m	4k33
2i1m	4p2k
2i1m	4qqj
2i1m	4ra4
2i1m	5awm
2i1m	5cvg
2i1m	5drb
2i1m	5grn
2i1m	5i9u
2i1m	5ih4
2i1m	5m4u
2i1m	5nhf
2i1m	5oop
2i1m	5owr
2i1m	5tur
2i1m	5uab
2i1m	6eix
2i1m	2i7q
2pl0	2qhm
2pl0	2wqb
2pl0	2y0a
2pl0	3a99
2pl0	3c1x
2pl0	3cly
2pl0	3d15
2pl0	3dnu
2pl0	3el7
2pl0	3elj
2pl0	3eqc
2pl0	3f61
2pl0	3fhr
2pl0	3gen
2pl0	3hmi
2pl0	3i81
2pl0	3ka0
2pl0	3kga
2pl0	3nax
2pl0	3nup
2pl0	3pls
2pl0	3pxr
2pl0	3q52
2pl0	3qkm
2pl0	3sv0
2pl0	3ttj
2pl0	3tuc
2pl0	3txo
2pl0	3tzm
2pl0	4agc
2pl0	4b4l
2pl0	4dit
2pl0	4ebw
2pl0	4ewq
2pl0	4eyj
2pl0	4fgb
2pl0	4h1j
2pl0	4hct
2pl0	4hw7
2pl0	4k33
2pl0	4p2k
2pl0	4qqj
2pl0	4ra4
2pl0	5awm
2pl0	5cvg
2pl0	5drb
2pl0	5grn
2pl0	5i9u
2pl0	5ih4
2pl0	5m4u
2pl0	5nhf
2pl0	5oop
2pl0	5owr
2pl0	5tur
2pl0	5uab
2pl0	6eix
2pl0	2i7q
2qhm	2wqb
2qhm	2y0a
2qhm	3a99
2qhm	3c1x
2qhm	3cly
2qhm	3d15
2qhm	3dnu
2qhm	3el7
2qhm	3elj
2qhm	3eqc
2qhm	3f61
2qhm	3fhr
2qhm	3gen
2qhm	3hmi
2qhm	3i81
2qhm	3ka0
2qhm	3kga
2qhm	3nax
2qhm	3nup
2qhm	3pls
2qhm	3pxr
2qhm	3q52
2qhm	3qkm
2qhm	3sv0
2qhm	3ttj
2qhm	3tuc
2qhm	3txo
2qhm	3tzm
2qhm	4agc
2qhm	4b4l
2qhm	4dit
2qhm	4ebw
2qhm	4ewq
2qhm	4eyj
2qhm	4fgb
2qhm	4h1j
2qhm	4hct
2qhm	4hw7
2qhm	4k33
2qhm	4p2k
2qhm	4qqj
2qhm	4ra4
2qhm	5awm
2qhm	5cvg
2qhm	5drb
2qhm	5grn
2qhm	5i9u
2qhm	5ih4
2qhm	5m4u
2qhm	5nhf
2qhm	5owr
2qhm	5tur
2qhm	5uab
2qhm	6eix
2qhm	2i7q
2wqb	2y0a
2wqb	3a99
2wqb	3c1x
2wqb	3cly
2wqb	3d15
2wqb	3dnu
2wqb	3el7
2wqb	3elj
2wqb	3eqc
2wqb	3f61
2wqb	3fhr
2wqb	3gen
2wqb	3hmi
2wqb	3i81
2wqb	3ka0
2wqb	3kga
2wqb	3nax
2wqb	3nup
2wqb	3pls
2wqb	3pxr
2wqb	3q52
2wqb	3qkm
2wqb	3sv0
2wqb	3ttj
2wqb	3tuc
2wqb	3txo
2wqb	3tzm
2wqb	4agc
2wqb	4b4l
2wqb	4dit
2wqb	4ebw
2wqb	4ewq
2wqb	4eyj
2wqb	4fgb
2wqb	4h1j
2wqb	4hct
2wqb	4hw7
2wqb	4k33
2wqb	4p2k
2wqb	4qqj
2wqb	4ra4
2wqb	5awm
2wqb	5cvg
2wqb	5drb
2wqb	5grn
2wqb	5i9u
2wqb	5ih4
2wqb	5m4u
2wqb	5nhf
2wqb	5oop
2wqb	5owr
2wqb	5tur
2wqb	5uab
2wqb	6eix
2wqb	2i7q
2y0a	3a99
2y0a	3c1x
2y0a	3cly
2y0a	3d15
2y0a	3dnu
2y0a	3el7
2y0a	3elj
2y0a	3eqc
2y0a	3f61
2y0a	3fhr
2y0a	3gen
2y0a	3hmi
2y0a	3i81
2y0a	3ka0
2y0a	3kga
2y0a	3nax
2y0a	3nup
2y0a	3pls
2y0a	3pxr
2y0a	3q52
2y0a	3qkm
2y0a	3sv0
2y0a	3ttj
2y0a	3tuc
2y0a	3txo
2y0a	3tzm
2y0a	4agc
2y0a	4dit
2y0a	4ebw
2y0a	4ewq
2y0a	4eyj
2y0a	4fgb
2y0a	4h1j
2y0a	4hct
2y0a	4hw7
2y0a	4k33
2y0a	4p2k
2y0a	4qqj
2y0a	4ra4
2y0a	5awm
2y0a	5cvg
2y0a	5drb
2y0a	5grn
2y0a	5i9u
2y0a	5ih4
2y0a	5m4u
2y0a	5nhf
2y0a	5oop
2y0a	5owr
2y0a	5tur
2y0a	5uab
2y0a	6eix
2y0a	2i7q
3a99	3c1x
3a99	3cly
3a99	3d15
3a99	3dnu
3a99	3el7
3a99	3elj
3a99	3eqc
3a99	3f61
3a99	3fhr
3a99	3gen
3a99	3hmi
3a99	3i81
3a99	3ka0
3a99	3kga
3a99	3nax
3a99	3nup
3a99	3pls
3a99	3pxr
3a99	3q52
3a99	3qkm
3a99	3sv0
3a99	3ttj
3a99	3tuc
3a99	3txo
3a99	3tzm
3a99	4agc
3a99	4b4l
3a99	4dit
3a99	4ebw
3a99	4ewq
3a99	4eyj
3a99	4fgb
3a99	4h1j
3a99	4hct
3a99	4hw7
3a99	4k33
3a99	4p2k
3a99	4qqj
3a99	4ra4
3a99	5awm
3a99	5cvg
[truncated: 24,083 more rows]
