# Supplementary material for: Structures of distantly related interacting protein homologs are less divergent than non‐interacting homologs
Source: FEBS Open Bio. 2022 Oct 17;12(12):2147–53. doi: 10.1002/2211-5463.13492 (PMC9714365; doi:10.1002/2211-5463.13492)
Supplement: Supplementary file 2 — File S2. Dataset of Interacting homologs: Heterodimers. [file FEB4-12-2147-s005.txt]

Additional File 2 Dataset of Interacting homologues: Heterodimers

12e8 H 12e8 L
12e8 M 12e8 P
15c8 H 15c8 L
1a00 A 1a00 B
1a00 A 1a00 D
1a00 B 1a00 C
1a00 C 1a00 D
1a01 A 1a01 B
1a01 A 1a01 D
1a01 B 1a01 C
1a01 C 1a01 D
1a0q H 1a0q L
1a0u A 1a0u B
1a0u A 1a0u D
1a0u B 1a0u C
1a0u C 1a0u D
1a3n A 1a3n B
1a3n A 1a3n D
1a3n B 1a3n C
1a3n C 1a3n D
1a3o A 1a3o B
1a3o A 1a3o D
1a3o B 1a3o C
1a3o C 1a3o D
1a4k A 1a4k B
1a4k H 1a4k L
1a6z A 1a6z B
1a6z C 1a6z D
1a9e A 1a9e B
1a9w A 1a9w E
1a9w A 1a9w F
1a9w C 1a9w F
1abw A 1abw B
1abw A 1abw D
1aby A 1aby B
1aby A 1aby D
1ahw A 1ahw B
1ahw A 1ahw C
1ahw A 1ahw F
1ahw B 1ahw C
1ahw D 1ahw E
1ahw E 1ahw F
1ai4 A 1ai4 B
1ai5 A 1ai5 B
1ai6 A 1ai6 B
1ai7 A 1ai7 B
1aig L 1aig M
1aig N 1aig O
1aij L 1aij M
1aij R 1aij S
1aj7 H 1aj7 L
1ajn A 1ajn B
1ajp A 1ajp B
1ajq A 1ajq B
1akj A 1akj B
1akj A 1akj D
1aok A 1aok B
1ap2 A 1ap2 B
1ap2 C 1ap2 D
1apz A 1apz B
1apz A 1apz D
1apz B 1apz C
1apz C 1apz D
1aqd A 1aqd B
1aqd D 1aqd E
1aqd G 1aqd H
1aqd J 1aqd K
1ar1 C 1ar1 D
1b33 A 1b33 B
1b33 A 1b33 F
1b33 B 1b33 C
1b33 C 1b33 D
1b33 D 1b33 E
1b33 E 1b33 F
1b33 H 1b33 I
1b33 H 1b33 M
1b33 I 1b33 J
1b33 J 1b33 K
1b33 K 1b33 L
1b33 L 1b33 M
1b34 A 1b34 B
1b70 A 1b70 B
1b7y A 1b7y B
1bb1 A 1bb1 B
1bb1 A 1bb1 C
1bb1 B 1bb1 C
1bfv H 1bfv L
1bgx H 1bgx L
1bh8 A 1bh8 B
1bij A 1bij B
1bij A 1bij D
1bij B 1bij C
1bij C 1bij D
1bj1 H 1bj1 L
1bj1 J 1bj1 K
1bj3 A 1bj3 B
1bqh A 1bqh B
1bqh A 1bqh G
1bqh A 1bqh H
1bqh D 1bqh E
1bqh D 1bqh I
1bqh D 1bqh K
1bql H 1bql L
1buw A 1buw B
1buw B 1buw C
1buw C 1buw D
1bvk A 1bvk B
1bvk D 1bvk E
1bwu A 1bwu D
1bwu P 1bwu Q
1bx2 A 1bx2 B
1bx2 A 1bx2 E
1bx2 D 1bx2 E
1bz0 A 1bz0 B
1bz0 A 1bz0 D
1bz0 B 1bz0 C
1bz0 C 1bz0 D
1bz1 A 1bz1 B
1bz1 A 1bz1 D
1bz1 B 1bz1 C
1bz1 C 1bz1 D
1bzz A 1bzz B
1bzz A 1bzz D
1bzz B 1bzz C
1bzz C 1bzz D
1c12 A 1c12 B
1c1e H 1c1e L
1c40 A 1c40 B
1c8o A 1c8o B
1ce6 A 1ce6 B
1cg8 A 1cg8 B
1cg9 A 1cg9 B
1cjk A 1cjk B
1cjt A 1cjt B
1cju A 1cju B
1cjv A 1cjv B
1ck0 H 1ck0 L
1cl7 H 1cl7 I
1cl7 H 1cl7 L
1cl7 I 1cl7 L
1cly H 1cly L
1clz H 1clz L
1cqj A 1cqj B
1cqj D 1cqj E
1cs4 A 1cs4 B
1cu4 H 1cu4 L
1cul A 1cul B
1cxp A 1cxp C
1cxp B 1cxp D
1cz8 H 1cz8 L
1cz8 X 1cz8 Y
1d2v A 1d2v C
1d2v B 1d2v D
1d5b A 1d5b B
1d5b A 1d5b H
1d5b H 1d5b L
1d5l A 1d5l C
1d5l B 1d5l D
1d5m A 1d5m B
1d5x A 1d5x B
1d5z A 1d5z B
1d6e A 1d6e B
1d6v H 1d6v L
1d7w A 1d7w C
1d7w B 1d7w D
1de4 A 1de4 B
1de4 D 1de4 E
1dee A 1dee B
1dee C 1dee D
1dee E 1dee F
1dke A 1dke B
1dke A 1dke D
1dke B 1dke C
1dke C 1dke D
1dkf A 1dkf B
1dl7 H 1dl7 L
1dn0 A 1dn0 B
1dn0 C 1dn0 D
1dnw A 1dnw C
1dnw B 1dnw D
1dqj A 1dqj B
1dqm H 1dqm L
1ds8 L 1ds8 M
1ds8 R 1ds8 S
1dtw A 1dtw B
1duy A 1duy B
1duy D 1duy E
1duz A 1duz B
1duz D 1duz E
1dv3 L 1dv3 M
1dv3 R 1dv3 S
1dv6 L 1dv6 M
1dv6 R 1dv6 S
1dvf A 1dvf B
1dvf B 1dvf D
1dvf C 1dvf D
1dxr L 1dxr M
1e14 L 1e14 M
1e1c A 1e1c B
1e1c C 1e1c D
1e1q A 1e1q D
1e1q A 1e1q E
1e1q B 1e1q E
1e1q B 1e1q F
1e1q C 1e1q D
1e1q C 1e1q F
1e1r A 1e1r D
1e1r A 1e1r E
1e1r B 1e1r E
1e1r B 1e1r F
1e1r C 1e1r D
1e1r C 1e1r F
1e27 A 1e27 B
1e28 A 1e28 B
1e3a A 1e3a B
1e6d L 1e6d M
1e6j H 1e6j L
1e79 A 1e79 D
1e79 A 1e79 E
1e79 B 1e79 E
1e79 B 1e79 F
1e79 C 1e79 D
1e79 C 1e79 F
1ed3 A 1ed3 B
1ed3 D 1ed3 E
1eey A 1eey B
1eey D 1eey E
1efx A 1efx B
1egj A 1egj H
1egj H 1egj L
1ejo H 1ejo L
1eo2 A 1eo2 B
1eo9 A 1eo9 B
1eoa A 1eoa B
1eob A 1eob B
1eoc A 1eoc B
1etz A 1etz B
1etz H 1etz L
1euc A 1euc B
1exu A 1exu B
1ezv A 1ezv B
1ezv D 1ezv E
1ezv D 1ezv G
1ezv E 1ezv G
1ezv E 1ezv I
1ezv X 1ezv Y
1f11 A 1f11 B
1f11 C 1f11 D
1f3d H 1f3d J
1f3d H 1f3d L
1f3d J 1f3d K
1f4w H 1f4w L
1f4x H 1f4x L
1f6n L 1f6n M
1f8t H 1f8t L
1f90 H 1f90 L
1fe8 H 1fe8 L
1fe8 I 1fe8 M
1fe8 J 1fe8 N
1ffn A 1ffn B
1ffn D 1ffn E
1ffo A 1ffo B
1ffo D 1ffo E
1fg2 A 1fg2 B
1fg2 D 1fg2 E
1fg2 G 1fg2 H
1fg2 J 1fg2 K
1fh5 H 1fh5 L
1fj1 A 1fj1 B
1fj1 C 1fj1 D
1fl3 A 1fl3 B
1fl3 H 1fl3 L
1fl5 A 1fl5 B
1fl5 H 1fl5 L
1fl6 A 1fl6 B
1fl6 H 1fl6 L
1fm6 A 1fm6 D
1fm6 U 1fm6 X
1fm9 A 1fm9 D
1fne A 1fne B
1fne C 1fne D
1fnp L 1fnp M
1fnq L 1fnq M
1fns H 1fns L
1fo0 A 1fo0 B
1fo0 H 1fo0 L
1fp4 A 1fp4 B
1fp4 A 1fp4 D
1fp4 B 1fp4 C
1fp4 C 1fp4 D
1fsx A 1fsx B
1fsx A 1fsx D
1fsx B 1fsx C
1fsx C 1fsx D
1fv1 A 1fv1 B
1fv1 D 1fv1 E
1fxh A 1fxh B
1fxk A 1fxk C
1fxk B 1fxk C
1fxv A 1fxv B
1fyt A 1fyt B
1fyt D 1fyt E
1fyz A 1fyz C
1fyz B 1fyz C
1fyz B 1fyz D
1fz0 A 1fz0 C
1fz0 B 1fz0 C
1fz0 B 1fz0 D
1fz1 A 1fz1 C
1fz1 B 1fz1 D
1fz2 A 1fz2 C
1fz2 A 1fz2 D
1fz2 B 1fz2 C
1fz2 B 1fz2 D
1fz3 A 1fz3 C
1fz3 B 1fz3 C
1fz3 B 1fz3 D
1fz4 A 1fz4 C
1fz4 B 1fz4 D
1fz5 A 1fz5 C
1fz5 B 1fz5 C
1fz5 B 1fz5 D
1fz6 A 1fz6 C
1fz6 B 1fz6 D
1fz7 A 1fz7 C
1fz7 B 1fz7 D
1fz8 A 1fz8 C
1fz8 B 1fz8 C
1fz8 B 1fz8 D
1fz9 A 1fz9 C
1fz9 B 1fz9 D
1fzh A 1fzh C
1fzh B 1fzh D
1fzj A 1fzj B
1fzk A 1fzk B
1fzm A 1fzm B
1fzo A 1fzo B
1g20 A 1g20 B
1g20 A 1g20 D
1g20 B 1g20 C
1g20 C 1g20 D
1g21 A 1g21 B
1g21 A 1g21 D
1g21 B 1g21 C
1g21 C 1g21 D
1g7i A 1g7i B
1g7j A 1g7j B
1g7l A 1g7l B
1g7m A 1g7m B
1g7p A 1g7p B
1g7q A 1g7q B
1g9n H 1g9n L
1g9v A 1g9v B
1g9v A 1g9v D
1g9v B 1g9v C
1g9v C 1g9v D
1gcw A 1gcw B
1gcw A 1gcw D
1gcw B 1gcw C
1gcw C 1gcw D
1gkf A 1gkf B
1gm7 A 1gm7 B
1gm8 A 1gm8 B
1gm9 A 1gm9 B
1gzp A 1gzp B
1gzq A 1gzq B
1gzx A 1gzx B
1gzx A 1gzx D
1gzx B 1gzx C
1gzx C 1gzx D
1h1l A 1h1l B
1h1l A 1h1l D
1h1l B 1h1l C
1h1l C 1h1l D
1h2g A 1h2g B
1h31 A 1h31 B
1h31 C 1h31 D
1h31 E 1h31 F
1h31 G 1h31 H
1h33 A 1h33 B
1h3p H 1h3p L
1h8e A 1h8e D
1h8e A 1h8e E
1h8e B 1h8e E
1h8e B 1h8e F
1h8e C 1h8e D
1h8e C 1h8e F
1h8h A 1h8h D
1h8h A 1h8h E
1h8h B 1h8h E
1h8h B 1h8h F
1h8h C 1h8h D
1h8h C 1h8h F
1ha7 A 1ha7 B
1ha7 A 1ha7 F
1ha7 B 1ha7 C
1ha7 C 1ha7 D
1ha7 D 1ha7 E
1ha7 E 1ha7 F
1ha7 G 1ha7 H
1ha7 G 1ha7 L
1ha7 H 1ha7 I
1ha7 I 1ha7 J
1ha7 J 1ha7 K
1ha7 K 1ha7 L
1ha7 M 1ha7 N
1ha7 M 1ha7 R
1ha7 N 1ha7 O
1ha7 O 1ha7 P
1ha7 P 1ha7 Q
1ha7 Q 1ha7 R
1ha7 S 1ha7 T
1ha7 S 1ha7 X
1ha7 T 1ha7 U
1ha7 U 1ha7 V
1ha7 V 1ha7 W
1ha7 W 1ha7 X
1hbh A 1hbh B
1hbh A 1hbh D
1hbh B 1hbh C
1hbh C 1hbh D
1hbm A 1hbm B
1hbm A 1hbm C
1hbm A 1hbm E
1hbm A 1hbm F
1hbm B 1hbm C
1hbm B 1hbm D
1hbm C 1hbm D
1hbm D 1hbm E
1hbm D 1hbm F
1hbm E 1hbm F
1hbn A 1hbn B
1hbn A 1hbn C
1hbn A 1hbn E
1hbn A 1hbn F
1hbn B 1hbn C
1hbn B 1hbn D
1hbn C 1hbn D
1hbn D 1hbn E
1hbn D 1hbn F
1hbn E 1hbn F
1hbo A 1hbo B
1hbo A 1hbo C
1hbo A 1hbo E
1hbo A 1hbo F
1hbo B 1hbo C
1hbo B 1hbo D
1hbo C 1hbo D
1hbo D 1hbo E
1hbo D 1hbo F
1hbo E 1hbo F
1hbr A 1hbr B
1hbr A 1hbr D
1hbr B 1hbr C
1hbr C 1hbr D
1hbu A 1hbu B
1hbu A 1hbu C
1hbu A 1hbu E
1hbu A 1hbu F
1hbu B 1hbu C
1hbu B 1hbu D
1hbu C 1hbu D
1hbu D 1hbu E
1hbu D 1hbu F
1hbu E 1hbu F
1hez A 1hez B
1hez C 1hez D
1hkl H 1hkl L
1hq3 A 1hq3 B
1hq3 A 1hq3 G
1hq3 A 1hq3 H
1hq3 B 1hq3 D
1hq3 C 1hq3 D
1hq3 C 1hq3 E
1hq3 D 1hq3 E
1hq3 E 1hq3 F
1hq3 F 1hq3 H
1hq3 G 1hq3 H
1hq4 A 1hq4 B
1hq4 C 1hq4 D
1hr7 A 1hr7 B
1hr7 C 1hr7 D
1hr7 E 1hr7 F
1hr7 G 1hr7 H
1hr8 A 1hr8 B
1hr8 C 1hr8 D
1hr8 E 1hr8 F
1hr8 G 1hr8 H
1hv4 A 1hv4 B
1hv4 A 1hv4 D
1hv4 B 1hv4 C
1hv4 C 1hv4 D
1hv4 E 1hv4 F
1hv4 E 1hv4 H
1hv4 F 1hv4 G
1hv4 G 1hv4 H
1hxy A 1hxy B
1hzh H 1hzh L
1hzh K 1hzh M
1i1a A 1i1a B
1i1y A 1i1y B
1i1y D 1i1y E
1i3r A 1i3r B
1i3r C 1i3r D
1i3r E 1i3r F
1i3r G 1i3r H
1i4f A 1i4f B
1i50 A 1i50 B
1i50 C 1i50 K
1i7t A 1i7t B
1i7t D 1i7t E
1i7u A 1i7u B
1i7u D 1i7u E
1i7y A 1i7y B
1i8i A 1i8i B
1i9i H 1i9i L
1i9j H 1i9j L
1ibe A 1ibe B
1iea A 1iea B
1iea C 1iea D
1igt A 1igt B
1igt C 1igt D
1ijk B 1ijk C
1il1 A 1il1 B
1im3 A 1im3 B
1im3 A 1im3 D
1im3 E 1im3 F
1im3 E 1im3 H
1im3 I 1im3 J
1im3 I 1im3 L
1im3 M 1im3 N
1im3 M 1im3 P
1im9 A 1im9 B
1im9 E 1im9 F
1inq A 1inq B
1iod A 1iod B
1ird A 1ird B
1iru 1 1iru 2
1iru 1 1iru I
1iru 1 1iru J
1iru 1 1iru S
1iru 1 1iru T
1iru 1 1iru Z
1iru 2 1iru H
1iru 2 1iru I
1iru 2 1iru T
1iru 2 1iru U
1iru 2 1iru V
1iru A 1iru B
1iru A 1iru G
1iru A 1iru I
1iru B 1iru C
1iru B 1iru J
1iru C 1iru D
1iru C 1iru J
1iru C 1iru K
1iru D 1iru E
1iru D 1iru K
1iru D 1iru L
1iru E 1iru F
1iru E 1iru L
1iru E 1iru M
1iru F 1iru G
1iru F 1iru N
1iru G 1iru H
1iru G 1iru N
1iru H 1iru I
1iru H 1iru N
1iru I 1iru J
1iru J 1iru K
1iru J 1iru Z
1iru K 1iru L
1iru K 1iru Z
1iru L 1iru M
1iru L 1iru X
1iru L 1iru Y
1iru M 1iru N
1iru M 1iru W
1iru M 1iru X
1iru N 1iru V
1iru N 1iru W
1iru O 1iru P
1iru O 1iru U
1iru O 1iru W
1iru P 1iru Q
1iru P 1iru X
1iru Q 1iru R
1iru Q 1iru X
1iru Q 1iru Y
1iru R 1iru S
1iru R 1iru Y
1iru R 1iru Z
1iru S 1iru T
1iru S 1iru Z
1iru T 1iru U
1iru U 1iru V
1iru V 1iru W
1iru W 1iru X
1iru X 1iru Y
1iru Y 1iru Z
1iw7 C 1iw7 D
1iw7 M 1iw7 N
1ixx A 1ixx B
1ixx C 1ixx D
1ixx E 1ixx F
1izn A 1izn B
1izn C 1izn D
1j35 A 1j35 B
1j3y A 1j3y B
1j3y A 1j3y D
1j3y B 1j3y C
1j3y C 1j3y D
1j3y E 1j3y F
1j3y E 1j3y H
1j3y F 1j3y G
1j3y G 1j3y H
1j3z A 1j3z B
1j3z A 1j3z D
1j3z B 1j3z C
1j3z C 1j3z D
1j3z E 1j3z F
1j3z E 1j3z H
1j3z F 1j3z G
1j3z G 1j3z H
1j40 A 1j40 B
1j40 A 1j40 D
1j40 B 1j40 C
1j40 C 1j40 D
1j40 E 1j40 F
1j40 E 1j40 H
1j40 F 1j40 G
1j40 G 1j40 H
1j41 A 1j41 B
1j41 A 1j41 D
1j41 B 1j41 C
1j41 C 1j41 D
1j41 E 1j41 F
1j41 E 1j41 H
1j41 F 1j41 G
1j41 G 1j41 H
1j7d A 1j7d B
1j7s A 1j7s B
1j7s A 1j7s D
1j7s B 1j7s C
1j7s C 1j7s D
1j7w A 1j7w B
1j7w A 1j7w D
1j7w B 1j7w C
1j7w C 1j7w D
1j7y A 1j7y B
1j7y A 1j7y D
1j7y B 1j7y C
1j7y C 1j7y D
1j8h A 1j8h B
1j8h D 1j8h E
1jbo A 1jbo B
1jeb A 1jeb B
1jeb A 1jeb D
1jeb B 1jeb C
1jeb C 1jeb D
1jf1 A 1jf1 B
1jgd A 1jgd B
1jge A 1jge B
1jgl H 1jgl L
1jgu H 1jgu L
1jgv H 1jgv L
1jgw L 1jgw M
1jgy L 1jgy M
1jgz L 1jgz M
1jhk H 1jhk L
1jht A 1jht B
1jkj A 1jkj B
1jkj D 1jkj E
1jll A 1jll B
1jll D 1jll E
1jn5 A 1jn5 B
1jnl H 1jnl L
1jpf A 1jpf B
1jpg A 1jpg B
1jps H 1jps L
1jps H 1jps T
1jps L 1jps T
1juf A 1juf B
1jv5 A 1jv5 B
1jwm A 1jwm B
1jws A 1jws B
1jwu A 1jwu B
1jx9 A 1jx9 B
1jy3 N 1jy3 O
1jy3 N 1jy3 P
1jy3 N 1jy3 R
1jy3 O 1jy3 P
1jy3 O 1jy3 Q
1jy3 Q 1jy3 R
1jy3 Q 1jy3 S
1jy3 R 1jy3 S
1k0y A 1k0y B
1k0y A 1k0y D
1k0y B 1k0y C
1k0y C 1k0y D
1k1k A 1k1k B
1k2d A 1k2d B
1k4c A 1k4c B
1k4d A 1k4d B
1k5q A 1k5q B
1k5s A 1k5s B
1k74 A 1k74 D
1k7d A 1k7d B
1k83 A 1k83 B
1k83 C 1k83 K
1k8d A 1k8d B
1kb9 A 1kb9 B
1kb9 D 1kb9 E
1kb9 D 1kb9 H
1kb9 E 1kb9 H
1kb9 E 1kb9 I
1kb9 J 1kb9 K
1kbg H 1kbg L
1kby L 1kby M
1kc5 H 1kc5 L
1kcr H 1kcr L
1kcs H 1kcs L
1kd2 A 1kd2 B
1kd2 A 1kd2 D
1kd2 B 1kd2 C
1kd2 C 1kd2 D
1kd8 A 1kd8 B
1kd8 C 1kd8 D
1kd8 E 1kd8 F
1kd9 A 1kd9 B
1kd9 C 1kd9 D
1kd9 E 1kd9 F
1kec A 1kec B
1kel H 1kel L
1kem H 1kem L
1kg0 A 1kg0 B
1kgc D 1kgc E
1kj2 A 1kj2 B
1kj2 D 1kj2 E
1kj2 H 1kj2 L
1kj2 I 1kj2 M
1kj3 H 1kj3 L
1kj3 I 1kj3 M
1kjm A 1kjm B
1klg A 1klg B
1klu A 1klu B
1kn2 H 1kn2 L
1kn4 H 1kn4 L
1kpr A 1kpr B
1kpr C 1kpr D
1kpu A 1kpu B
1kpv A 1kpv B
1kt2 A 1kt2 B
1kt2 C 1kt2 D
1ktd A 1ktd B
1ktd C 1ktd D
1ktp A 1ktp B
1kyo A 1kyo B
1kyo D 1kyo E
1kyo D 1kyo H
1kyo E 1kyo H
1kyo E 1kyo I
1kyo J 1kyo K
1kyo L 1kyo M
1kyo O 1kyo P
1kyo O 1kyo S
1kyo P 1kyo S
1kyo P 1kyo T
1kyo U 1kyo V
1kzu A 1kzu B
1kzu D 1kzu E
1kzu G 1kzu H
1l1o A 1l1o B
1l1o B 1l1o C
1l1o D 1l1o E
1l1o E 1l1o F
1l5h A 1l5h B
1l9b L 1l9b M
1la6 A 1la6 B
1ld9 A 1ld9 B
1ld9 D 1ld9 E
1leg A 1leg B
1lek A 1lek B
1lfl A 1lfl B
1lfl A 1lfl D
1lfl B 1lfl C
1lfl C 1lfl D
1lfl P 1lfl Q
1lfl P 1lfl S
1lfl Q 1lfl R
1lfl R 1lfl S
1lfq A 1lfq B
1lft A 1lft B
1lfv A 1lfv B
1li1 A 1li1 C
1li1 B 1li1 C
1li1 B 1li1 F
1li1 C 1li1 E
1li1 D 1li1 F
1li1 E 1li1 F
1ljw A 1ljw B
1lnu A 1lnu B
1lnu C 1lnu D
1lnu G 1lnu H
1lo2 H 1lo2 L
1lo2 X 1lo2 Y
1lo3 H 1lo3 L
1lo3 X 1lo3 Y
1lp9 A 1lp9 B
1lp9 E 1lp9 F
1lp9 H 1lp9 I
1lp9 L 1lp9 M
1lt9 A 1lt9 B
1lt9 A 1lt9 C
1lt9 B 1lt9 C
1lt9 D 1lt9 E
1lt9 D 1lt9 F
1lt9 E 1lt9 F
1ltj A 1ltj B
1ltj A 1ltj C
1ltj B 1ltj C
1ltj D 1ltj E
1ltj D 1ltj F
1ltj E 1ltj F
1m05 A 1m05 B
1m05 C 1m05 D
1m1n A 1m1n B
1m1n A 1m1n D
1m1n B 1m1n C
1m1n C 1m1n D
1m1n E 1m1n F
1m1n E 1m1n H
1m1n F 1m1n G
1m1n G 1m1n H
1m34 A 1m34 B
1m34 A 1m34 D
1m34 B 1m34 C
1m34 C 1m34 D
1m34 I 1m34 J
1m34 I 1m34 L
1m34 J 1m34 K
1m34 K 1m34 L
1m3d A 1m3d C
1m3d B 1m3d C
1m3d B 1m3d F
1m3d C 1m3d E
1m3d D 1m3d F
1m3d E 1m3d F
1m3d G 1m3d I
1m3d H 1m3d I
1m3d H 1m3d L
1m3d I 1m3d K
1m3d J 1m3d L
1m3d K 1m3d L
1m3x L 1m3x M
1m6o A 1m6o B
1m71 A 1m71 B
1m7d A 1m7d B
1m7i A 1m7i B
1m9p A 1m9p B
1m9p A 1m9p D
1m9p B 1m9p C
1m9p C 1m9p D
1mab A 1mab B
1mh5 A 1mh5 B
1mh5 H 1mh5 L
1mhe A 1mhe B
1mhe C 1mhe D
1mhh A 1mhh B
1mhh C 1mhh D
1mi5 A 1mi5 B
1mi5 D 1mi5 E
1mj8 H 1mj8 L
1mjg A 1mjg M
1mjg A 1mjg N
1mjg B 1mjg M
1mjg B 1mjg N
1mjg C 1mjg O
1mjg C 1mjg P
1mjg D 1mjg O
1mjg D 1mjg P
1mjj A 1mjj B
1mjj H 1mjj L
1mko A 1mko B
1mko A 1mko D
1mko B 1mko C
1mko C 1mko D
1mnu H 1mnu L
1mps L 1mps M
1mro A 1mro B
1mro A 1mro C
1mro A 1mro E
1mro A 1mro F
1mro B 1mro C
1mro B 1mro D
1mro C 1mro D
1mro D 1mro E
1mro D 1mro F
1mro E 1mro F
1muj A 1muj B
1n1j A 1n1j B
1n2c A 1n2c B
1n2c A 1n2c D
1n2c B 1n2c C
1n2c C 1n2c D
1n2r A 1n2r B
1n59 A 1n59 B
1n59 C 1n59 D
1n64 H 1n64 L
1n7m H 1n7m L
1n8z A 1n8z B
1nam A 1nam B
1nam H 1nam L
1nan H 1nan P
1nan I 1nan L
1nbm A 1nbm D
1nbm A 1nbm E
1nbm B 1nbm E
1nbm B 1nbm F
1nbm C 1nbm D
1nbm C 1nbm F
1nby A 1nby B
1nbz A 1nbz B
1nc2 A 1nc2 B
1nc2 C 1nc2 D
1nc4 A 1nc4 B
1nc4 C 1nc4 D
1nd0 A 1nd0 B
1nd0 C 1nd0 D
1nd0 E 1nd0 F
1nd0 G 1nd0 H
1ndg A 1ndg B
1ndm A 1ndm B
1nej A 1nej B
1nej A 1nej D
1nej B 1nej C
1nej C 1nej D
1nek C 1nek D
1nez A 1nez B
1nez A 1nez G
1nez A 1nez H
1nfi A 1nfi B
1nfi C 1nfi D
1ngp H 1ngp L
1ngq H 1ngq L
1ngx A 1ngx B
1ngx H 1ngx L
1ngy A 1ngy B
1ni4 A 1ni4 B
1ni4 A 1ni4 D
1ni4 B 1ni4 C
1ni4 C 1ni4 D
1nlb H 1nlb L
1nmc B 1nmc C
1nmc H 1nmc L
1nqp A 1nqp B
1nqp A 1nqp D
1nqp B 1nqp C
1nqp C 1nqp D
1ns6 A 1ns6 B
1ns9 A 1ns9 B
1ntk A 1ntk B
1ntk D 1ntk E
1ntk D 1ntk G
1ntk D 1ntk J
1ntk E 1ntk G
1ntk E 1ntk J
1ntk J 1ntk K
1ntm A 1ntm B
1ntm D 1ntm E
1ntm D 1ntm G
1ntm D 1ntm J
1ntm E 1ntm G
1ntm E 1ntm J
1ntm J 1ntm K
1ntz A 1ntz B
1ntz D 1ntz E
1ntz D 1ntz G
1ntz D 1ntz J
1ntz E 1ntz G
1ntz E 1ntz J
1ntz J 1ntz K
1o1k A 1o1k B
1o1k A 1o1k D
1o1k B 1o1k C
1o1k C 1o1k D
1o6s A 1o6s B
1o94 C 1o94 D
1o94 E 1o94 F
1o97 C 1o97 D
1oak H 1oak L
1oar H 1oar L
1oar I 1oar M
1oar J 1oar N
1oar K 1oar O
1oau H 1oau L
1oau J 1oau N
1oax H 1oax L
1oax J 1oax N
1oaz H 1oaz L
1oaz J 1oaz N
1occ D 1occ I
1occ D 1occ K
1occ D 1occ M
1occ L 1occ M
1occ Q 1occ V
1occ Q 1occ X
1occ Q 1occ Z
1occ Y 1occ Z
1oco D 1oco I
1oco D 1oco K
1oco D 1oco M
1oco L 1oco M
1oco Q 1oco V
1oco Q 1oco X
1oco Q 1oco Z
1oco Y 1oco Z
1ocr D 1ocr I
1ocr D 1ocr K
1ocr D 1ocr M
1ocr L 1ocr M
1ocr Q 1ocr V
1ocr Q 1ocr X
1ocr Q 1ocr Z
1ocr Y 1ocr Z
1ocz D 1ocz I
1ocz D 1ocz K
1ocz D 1ocz M
1ocz L 1ocz M
1ocz Q 1ocz V
1ocz Q 1ocz X
1ocz Q 1ocz Z
1ocz Y 1ocz Z
1of2 A 1of2 B
1oga A 1oga B
1oga D 1oga E
1ogt A 1ogt B
1ogv L 1ogv M
1ohh A 1ohh D
1ohh A 1ohh E
1ohh B 1ohh E
1ohh B 1ohh F
1ohh C 1ohh D
1ohh C 1ohh F
1ols A 1ols B
1olu A 1olu B
1olx A 1olx B
1on7 A 1on7 B
1onq A 1onq B
1onq C 1onq D
1oqs A 1oqs B
1oqs C 1oqs D
1oqs E 1oqs F
1oqs G 1oqs H
1osp H 1osp L
1osz A 1osz B
1ouu A 1ouu B
1ouu A 1ouu D
1ouu B 1ouu C
1ouu C 1ouu D
1ows A 1ows B
1p2c A 1p2c B
1p2c D 1p2c E
1p4i H 1p4i L
1p84 A 1p84 B
1p84 D 1p84 E
1p84 D 1p84 H
1p84 E 1p84 H
1p84 E 1p84 I
1p84 J 1p84 K
1pg7 H 1pg7 L
1pg7 H 1pg7 X
1pg7 I 1pg7 M
1pg7 I 1pg7 Z
1pg7 L 1pg7 X
1pg7 M 1pg7 Z
1pg7 W 1pg7 X
1pg7 Y 1pg7 Z
1phn A 1phn B
1pnk A 1pnk B
1pp9 A 1pp9 B
1pp9 D 1pp9 E
1pp9 D 1pp9 G
1pp9 D 1pp9 J
1pp9 E 1pp9 G
1pp9 E 1pp9 J
1pp9 N 1pp9 O
1pp9 Q 1pp9 R
1pp9 Q 1pp9 T
1pp9 Q 1pp9 W
1pp9 R 1pp9 T
1pp9 R 1pp9 W
1ppj A 1ppj B
1ppj D 1ppj E
1ppj D 1ppj G
1ppj E 1ppj G
1ppj N 1ppj O
1ppj Q 1ppj R
1ppj Q 1ppj T
1ppj Q 1ppj W
1ppj R 1ppj T
1ppj R 1ppj W
1pqz A 1pqz B
1pys A 1pys B
1pyw A 1pyw B
1pz5 A 1pz5 B
1q0y H 1q0y L
1q1j H 1q1j L
1q1j I 1q1j M
1q72 H 1q72 L
1q94 A 1q94 B
1q94 D 1q94 E
1q9k A 1q9k B
1q9l A 1q9l B
1q9l C 1q9l D
1q9o A 1q9o B
1q9o C 1q9o D
1q9w A 1q9w B
1q9w C 1q9w D
1qbl H 1qbl L
1qbm H 1qbm L
1qew A 1qew B
1qfu H 1qfu L
1qgu A 1qgu B
1qgu A 1qgu D
1qgu B 1qgu C
1qgu C 1qgu D
1qgw A 1qgw B
1qh1 A 1qh1 B
1qh1 A 1qh1 D
1qh1 B 1qh1 C
1qh1 C 1qh1 D
1qi8 A 1qi8 B
1qi8 A 1qi8 D
1qi8 B 1qi8 C
1qi8 C 1qi8 D
1qkz H 1qkz L
1qlf A 1qlf B
1qlr A 1qlr B
1qlr C 1qlr D
1qo3 A 1qo3 B
1qov L 1qov M
1qqd A 1qqd B
1qr1 A 1qr1 B
1qr1 D 1qr1 E
1qrn A 1qrn B
1qrn D 1qrn E
1qse A 1qse B
1qse D 1qse E
1qsf A 1qsf B
1qsf D 1qsf E
1quq A 1quq B
1quq C 1quq D
1qvo A 1qvo B
1qvo D 1qvo E
1qxd A 1qxd B
1qxd A 1qxd D
1qxd B 1qxd C
1qxd C 1qxd D
1qxe A 1qxe B
1qxe A 1qxe D
1qxe B 1qxe C
1qxe C 1qxe D
1r1x A 1r1x B
1r1y A 1r1y B
1r1y A 1r1y D
1r1y B 1r1y C
1r1y C 1r1y D
1r20 A 1r20 D
1r2c L 1r2c M
1r3h A 1r3h B
1r3h C 1r3h D
1r3h E 1r3h F
1r3h G 1r3h H
1r3i H 1r3i L
1r3j A 1r3j B
1r3k A 1r3k B
1r3l A 1r3l B
1r4m A 1r4m B
1r4m C 1r4m D
1r4m E 1r4m F
1r4m G 1r4m H
1r5i A 1r5i B
1r5i E 1r5i F
1r5v A 1r5v B
1r5v B 1r5v C
1r5v C 1r5v D
1rdt A 1rdt D
1re3 A 1re3 B
1re3 A 1re3 C
1re3 B 1re3 C
1re3 D 1re3 E
1re3 D 1re3 F
1re3 E 1re3 F
1re4 A 1re4 B
1re4 A 1re4 C
1re4 B 1re4 C
1re4 D 1re4 E
1re4 D 1re4 F
1re4 E 1re4 F
1rf0 A 1rf0 B
1rf0 A 1rf0 C
1rf0 B 1rf0 C
1rf0 D 1rf0 E
1rf0 D 1rf0 F
1rf0 E 1rf0 F
1rf1 A 1rf1 B
1rf1 A 1rf1 C
1rf1 B 1rf1 C
1rf1 D 1rf1 E
1rf1 D 1rf1 F
1rf1 E 1rf1 F
1rfd H 1rfd L
1rg5 L 1rg5 M
1rgn L 1rgn M
1rih H 1rih L
1riu H 1riu L
1riv H 1riv L
1rj9 A 1rj9 B
1rjy A 1rjy B
1rjy D 1rjy E
1rjz A 1rjz B
1rjz D 1rjz E
1rk0 A 1rk0 B
1rk1 A 1rk1 B
1rps A 1rps B
1rps A 1rps D
1rps B 1rps C
1rps C 1rps D
1rq3 A 1rq3 B
1rq3 A 1rq3 D
1rq3 B 1rq3 C
1rq3 C 1rq3 D
1rq4 A 1rq4 B
1rq4 A 1rq4 D
1rq4 B 1rq4 C
1rq4 C 1rq4 D
1rqa A 1rqa B
1rqa A 1rqa D
1rqa B 1rqa C
1rqa C 1rqa D
1rqk L 1rqk M
1ru9 H 1ru9 L
1rua H 1rua L
1ruk H 1ruk L
1rul H 1rul L
1rum H 1rum L
1rup H 1rup L
1ruq H 1ruq L
1rvj L 1rvj M
1ry5 L 1ry5 M
1rz8 A 1rz8 B
1rz8 C 1rz8 D
1rzh L 1rzh M
1rzk H 1rzk L
1rzz L 1rzz M
1rzz R 1rzz S
1s00 L 1s00 M
1s00 R 1s00 S
1s0h A 1s0h B
1s0y A 1s0y D
1s0y B 1s0y E
1s0y C 1s0y F
1s0y G 1s0y J
1s0y H 1s0y K
1s0y I 1s0y L
1s5h A 1s5h B
1s5i H 1s5i L
1s5x A 1s5x B
1s5y A 1s5y B
1s5y A 1s5y D
1s5y B 1s5y C
1s5y C 1s5y D
1s7q A 1s7q B
1s7r A 1s7r B
1s7r D 1s7r E
1s7s A 1s7s B
1s7t A 1s7t B
1s7t D 1s7t E
1s7u A 1s7u B
1s7u D 1s7u E
1s7u G 1s7u H
1s7u J 1s7u K
1s7v A 1s7v B
1s7v D 1s7v E
1s7w A 1s7w B
1s7w D 1s7w E
1s7w G 1s7w H
1s7w J 1s7w K
1s7x A 1s7x B
1s7x D 1s7x E
1s7x G 1s7x H
1s7x J 1s7x K
1s8d A 1s8d B
1s9w A 1s9w B
1s9x A 1s9x B
1s9y A 1s9y B
1sbs H 1sbs L
1shr A 1shr B
1shr A 1shr D
1shr B 1shr C
1shr C 1shr D
1si4 A 1si4 B
1si4 A 1si4 D
1si4 B 1si4 C
1si4 C 1si4 D
1sje A 1sje B
1sjh A 1sjh B
1sko A 1sko B
1smy C 1smy D
1smy M 1smy N
1sqb A 1sqb B
1sqb D 1sqb E
1sqb D 1sqb G
1sqb D 1sqb J
1sqb E 1sqb G
1sqb E 1sqb J
1sqb J 1sqb K
1sqq A 1sqq B
1sqq D 1sqq E
1sqq D 1sqq G
1sqq D 1sqq J
1sqq E 1sqq G
1sqq E 1sqq J
1sqq J 1sqq K
1sqv A 1sqv B
1sqv D 1sqv E
1sqv D 1sqv G
1sqv D 1sqv J
1sqv E 1sqv G
1sqv E 1sqv J
1sqv J 1sqv K
1sqx A 1sqx B
1sqx D 1sqx E
1sqx D 1sqx G
1sqx D 1sqx J
1sqx E 1sqx G
1sqx E 1sqx J
1sqx J 1sqx K
1sy6 A 1sy6 H
1sy6 H 1sy6 L
1sys A 1sys B
1syv A 1syv B
1t04 A 1t04 B
1t04 C 1t04 D
1t0m A 1t0m B
1t0m D 1t0m E
1t0n A 1t0n B
1t0n D 1t0n E
1t0q A 1t0q B
1t0r A 1t0r B
1t0s A 1t0s B
1t1w A 1t1w B
1t1x A 1t1x B
1t1y A 1t1y B
1t1z A 1t1z B
1t20 A 1t20 B
1t21 A 1t21 B
1t22 A 1t22 B
1t2q H 1t2q L
1t5w A 1t5w B
1t5w D 1t5w E
1t5x A 1t5x B
1t60 A 1t60 C
1t60 B 1t60 C
1t60 B 1t60 F
1t60 C 1t60 E
1t60 D 1t60 F
1t60 E 1t60 F
1t60 G 1t60 I
1t60 H 1t60 I
1t60 H 1t60 L
1t60 I 1t60 K
1t60 J 1t60 L
1t60 K 1t60 L
1t60 M 1t60 O
1t60 N 1t60 O
1t60 N 1t60 R
1t60 O 1t60 Q
1t60 P 1t60 R
1t60 Q 1t60 R
1t60 S 1t60 U
1t60 T 1t60 U
1t60 T 1t60 X
1t60 U 1t60 W
1t60 V 1t60 X
1t60 W 1t60 X
1t66 C 1t66 D
1t66 H 1t66 L
1t83 A 1t83 C
1t83 B 1t83 C
1t9g R 1t9g S
1tcr A 1tcr B
1tjh H 1tjh L
1tji H 1tji L
1tpx B 1tpx C
1tqb B 1tqb C
1tqc B 1tqc C
1tt5 A 1tt5 B
1tt5 C 1tt5 D
1tvb A 1tvb B
1tvb D 1tvb E
1tvh A 1tvh B
1tvh D 1tvh E
1twc A 1twc B
1twc C 1twc K
1tyq A 1tyq B
1tyq D 1tyq F
1tzg H 1tzg L
1tzg I 1tzg M
1tzh A 1tzh B
1tzh H 1tzh L
1tzi A 1tzi B
1u0h A 1u0h B
1u0n B 1u0n C
1u0o A 1u0o B
1u2v A 1u2v B
1u2v D 1u2v F
1u3h A 1u3h B
1u3h C 1u3h D
1u3h E 1u3h F
1u3h G 1u3h H
1u58 A 1u58 B
1u5b A 1u5b B
1u5i A 1u5i B
1u6a H 1u6a L
1u7v A 1u7v B
1u7v B 1u7v C
1u8h A 1u8h B
1u8i A 1u8i B
1u8j A 1u8j B
1u8k A 1u8k B
1u8l A 1u8l B
1u8m A 1u8m B
1u8n A 1u8n B
1u8q A 1u8q B
1u91 A 1u91 B
1u92 A 1u92 B
1u93 A 1u93 B
1u95 A 1u95 B
1ub5 A 1ub5 B
1ub5 H 1ub5 L
1ucb H 1ucb L
1uex A 1uex B
1uiw A 1uiw B
1uiw A 1uiw D
1uiw B 1uiw C
1uiw C 1uiw D
1uiw E 1uiw F
1uiw E 1uiw H
1uiw F 1uiw G
1uiw G 1uiw H
1uj3 A 1uj3 B
1uj3 A 1uj3 C
1uj3 B 1uj3 C
1ukm A 1ukm B
1um4 H 1um4 L
1um6 H 1um6 L
1um9 A 1um9 B
1um9 A 1um9 D
1um9 B 1um9 C
1um9 C 1um9 D
1umb A 1umb B
1umb A 1umb D
1umb B 1umb C
1umb C 1umb D
1umc A 1umc B
1umc A 1umc D
1umc B 1umc C
1umc C 1umc D
1umx L 1umx M
1uos A 1uos B
1uos C 1uos D
1urq A 1urq B
1urq A 1urq C
1urq A 1urq D
1urq B 1urq C
1urq C 1urq D
1uxs A 1uxs B
1uxw A 1uxw B
1uz6 E 1uz6 F
1uz6 H 1uz6 L
1uz6 M 1uz6 P
1uz6 V 1uz6 W
1v11 A 1v11 B
1v16 A 1v16 B
1v1m A 1v1m B
1v1r A 1v1r B
1v4l A 1v4l B
1v4l C 1v4l D
1v4l E 1v4l F
1v4u A 1v4u B
1v4u A 1v4u D
1v4u B 1v4u C
1v4u C 1v4u D
1v4w A 1v4w B
1v4w A 1v4w D
1v4w B 1v4w C
1v4w C 1v4w D
1v54 D 1v54 I
1v54 D 1v54 K
1v54 D 1v54 M
1v54 L 1v54 M
1v54 Q 1v54 V
1v54 Q 1v54 X
1v54 Y 1v54 Z
1v55 D 1v55 I
1v55 D 1v55 K
1v55 D 1v55 M
1v55 L 1v55 M
1v55 Q 1v55 V
1v55 Q 1v55 X
1v55 Y 1v55 Z
1v75 A 1v75 B
1vet A 1vet B
1veu A 1veu B
1vgk A 1vgk B
1vpo H 1vpo L
1vrn L 1vrn M
1w0j A 1w0j D
1w0j A 1w0j E
1w0j B 1w0j E
1w0j B 1w0j F
1w0j C 1w0j D
1w0j C 1w0j F
1w0k A 1w0k D
1w0k A 1w0k E
1w0k B 1w0k E
1w0k B 1w0k F
1w0k C 1w0k D
1w0k C 1w0k F
1w0v A 1w0v B
1w0w A 1w0w B
1w72 A 1w72 B
1w72 D 1w72 E
1w72 H 1w72 L
1w72 I 1w72 M
1w88 A 1w88 B
1w88 A 1w88 D
1w88 B 1w88 C
1w88 C 1w88 D
1w88 E 1w88 F
1w88 E 1w88 H
1w88 F 1w88 G
1w88 G 1w88 H
1wbx A 1wbx B
1wbz A 1wbz B
1wbz C 1wbz D
1wcb A 1wcb B
1wcb H 1wcb L
1wci A 1wci B
1wej H 1wej L
1wyt A 1wyt B
1wyt A 1wyt D
1wyt B 1wyt C
1wyt C 1wyt D
1wyv A 1wyv B
1wyv A 1wyv D
1wyv B 1wyv C
1wyv C 1wyv D
1wyv E 1wyv F
1wyv E 1wyv H
1wyv F 1wyv G
1wyv G 1wyv H
1wz1 H 1wz1 L
1x2t A 1x2t B
1x2t C 1x2t D
1x2w A 1x2w B
1x7q A 1x7q B
1x7w A 1x7w B
1x7x A 1x7x B
1x7y A 1x7y B
1x7z A 1x7z B
1x80 A 1x80 B
1xf6 A 1xf6 B
1xh3 A 1xh3 B
1xk4 A 1xk4 C
1xk4 A 1xk4 D
1xk4 B 1xk4 C
1xk4 B 1xk4 D
1xk4 E 1xk4 G
1xk4 E 1xk4 H
1xk4 F 1xk4 G
1xk4 F 1xk4 H
1xk4 I 1xk4 K
1xk4 I 1xk4 L
1xk4 J 1xk4 K
1xk4 J 1xk4 L
1xmf A 1xmf C
1xmf B 1xmf C
1xmf B 1xmf D
1xmg A 1xmg C
1xmg A 1xmg D
1xmg B 1xmg D
1xmh A 1xmh C
1xmh B 1xmh C
1xmh B 1xmh D
1xq5 A 1xq5 B
1xq5 A 1xq5 D
1xq5 B 1xq5 C
1xq5 C 1xq5 D
1xr8 A 1xr8 B
1xr9 A 1xr9 B
1xu3 A 1xu3 C
1xu3 B 1xu3 D
1xu5 A 1xu5 C
1xu5 A 1xu5 D
1xu5 B 1xu5 D
1xv9 A 1xv9 B
1xv9 C 1xv9 D
1xvc A 1xvc C
1xvc B 1xvc D
1xvd A 1xvd C
1xvd B 1xvd C
1xvd B 1xvd D
1xve A 1xve C
1xve B 1xve C
1xve B 1xve D
1xvf A 1xvf C
1xvf A 1xvf D
1xvf B 1xvf D
1xvg A 1xvg C
1xvg B 1xvg D
1xvp A 1xvp B
1xvp C 1xvp D
1xwd A 1xwd B
1xwd D 1xwd E
1xxt A 1xxt B
1xxt A 1xxt D
1xxt B 1xxt C
1xxt C 1xxt D
1xxw A 1xxw B
1xy0 A 1xy0 B
1xy0 A 1xy0 D
1xy0 B 1xy0 C
1xy0 C 1xy0 D
1xye A 1xye B
1xye A 1xye D
1xye B 1xye C
1xye C 1xye D
1xz0 A 1xz0 B
1xz0 C 1xz0 D
1xz2 A 1xz2 B
1xz2 A 1xz2 D
1xz2 B 1xz2 C
1xz2 C 1xz2 D
1xz4 A 1xz4 B
1xz4 A 1xz4 D
1xz4 B 1xz4 C
1xz4 C 1xz4 D
1xz5 A 1xz5 B
1xz5 A 1xz5 D
1xz5 B 1xz5 C
1xz5 C 1xz5 D
1xz7 A 1xz7 B
1xz7 A 1xz7 D
1xz7 B 1xz7 C
1xz7 C 1xz7 D
1xzu A 1xzu B
1xzu A 1xzu D
1xzu B 1xzu C
1xzu C 1xzu D
1xzv A 1xzv B
1xzv A 1xzv D
1xzv B 1xzv C
1xzv C 1xzv D
1y09 A 1y09 B
1y09 A 1y09 D
1y09 B 1y09 C
1y09 C 1y09 D
1y0a A 1y0a B
1y0a A 1y0a D
1y0a B 1y0a C
1y0a C 1y0a D
1y0c A 1y0c B
1y0c A 1y0c D
1y0c B 1y0c C
1y0c C 1y0c D
1y0d A 1y0d B
1y0d A 1y0d D
1y0d B 1y0d C
1y0d C 1y0d D
1y0t A 1y0t B
1y0t A 1y0t D
1y0t B 1y0t C
1y0t C 1y0t D
1y0w A 1y0w B
1y0w A 1y0w D
1y0w B 1y0w C
1y0w C 1y0w D
1y17 A 1y17 B
1y18 A 1y18 B
1y18 C 1y18 D
1y18 E 1y18 F
1y18 H 1y18 L
1y22 A 1y22 B
1y22 A 1y22 D
1y22 B 1y22 C
1y22 C 1y22 D
1y2z A 1y2z B
1y2z A 1y2z D
1y2z B 1y2z C
1y2z C 1y2z D
1y31 A 1y31 B
1y31 A 1y31 D
1y31 B 1y31 C
1y31 C 1y31 D
1y35 A 1y35 B
1y35 A 1y35 D
1y35 B 1y35 C
1y35 C 1y35 D
1y45 A 1y45 B
1y45 A 1y45 D
1y45 B 1y45 C
1y45 C 1y45 D
1y46 A 1y46 B
1y46 A 1y46 D
1y46 B 1y46 C
1y46 C 1y46 D
1y4b A 1y4b B
1y4b A 1y4b D
1y4b B 1y4b C
1y4b C 1y4b D
1y4f A 1y4f B
1y4f A 1y4f D
1y4f B 1y4f C
1y4f C 1y4f D
1y4g A 1y4g B
1y4g A 1y4g D
1y4g B 1y4g C
1y4g C 1y4g D
1y4p A 1y4p B
1y4p A 1y4p D
1y4p B 1y4p C
1y4p C 1y4p D
1y4q A 1y4q B
1y4q A 1y4q D
1y4q B 1y4q C
1y4q C 1y4q D
1y4r A 1y4r B
1y4r A 1y4r D
1y4r B 1y4r C
1y4r C 1y4r D
1y4v A 1y4v B
1y4v A 1y4v D
1y4v B 1y4v C
1y4v C 1y4v D
1y5f A 1y5f B
1y5f A 1y5f D
1y5f B 1y5f C
1y5f C 1y5f D
1y5j A 1y5j B
1y5j A 1y5j D
1y5j B 1y5j C
1y5j C 1y5j D
1y5k A 1y5k B
1y5k A 1y5k D
1y5k B 1y5k C
1y5k C 1y5k D
1y7c A 1y7c B
1y7c A 1y7c D
1y7c B 1y7c C
1y7c C 1y7c D
1y7d A 1y7d B
1y7d A 1y7d D
1y7d B 1y7d C
1y7d C 1y7d D
1y7g A 1y7g B
1y7g A 1y7g D
1y7g B 1y7g C
1y7g C 1y7g D
1y7z A 1y7z B
1y7z A 1y7z D
1y7z B 1y7z C
1y7z C 1y7z D
1y83 A 1y83 B
1y83 A 1y83 D
1y83 B 1y83 C
1y83 C 1y83 D
1y85 A 1y85 B
1y85 A 1y85 D
1y85 B 1y85 C
1y85 C 1y85 D
1y8i A 1y8i B
1y8i B 1y8i C
1y8i C 1y8i D
1y8k A 1y8k B
1y8k A 1y8k D
1y8k B 1y8k C
1y8k C 1y8k D
1y8w A 1y8w B
1y8w A 1y8w D
1y8w B 1y8w C
1y8w C 1y8w D
1ya7 A 1ya7 H
1ya7 A 1ya7 N
1ya7 B 1ya7 H
1ya7 B 1ya7 I
1ya7 C 1ya7 I
1ya7 C 1ya7 J
1ya7 D 1ya7 J
1ya7 D 1ya7 K
1ya7 E 1ya7 K
1ya7 E 1ya7 L
1ya7 F 1ya7 L
1ya7 F 1ya7 M
1ya7 G 1ya7 M
1ya7 G 1ya7 N
1yau A 1yau H
1yau A 1yau N
1yau B 1yau H
1yau B 1yau I
1yau C 1yau I
1yau C 1yau J
1yau D 1yau J
1yau D 1yau K
1yau E 1yau K
1yau E 1yau L
1yau F 1yau L
1yau F 1yau M
1yau G 1yau M
1yau G 1yau N
1ydp A 1ydp B
1ye0 A 1ye0 B
1ye0 A 1ye0 D
1ye0 B 1ye0 C
1ye0 C 1ye0 D
1ye2 A 1ye2 B
1ye2 A 1ye2 D
1ye2 B 1ye2 C
1ye2 C 1ye2 D
1yec H 1yec L
1yee H 1yee L
1yef H 1yef L
1yeg H 1yeg L
1yeh H 1yeh L
1yei H 1yei L
1yej H 1yej L
1yek H 1yek L
1yen A 1yen B
1yen A 1yen D
1yen B 1yen C
1yen C 1yen D
1yeo A 1yeo B
1yeo A 1yeo D
1yeo B 1yeo C
1yeo C 1yeo D
1yeq A 1yeq B
1yeq A 1yeq D
1yeq B 1yeq C
1yeq C 1yeq D
1yeu A 1yeu B
1yeu A 1yeu D
1yeu B 1yeu C
1yeu C 1yeu D
1yev A 1yev B
1yev A 1yev D
1yev B 1yev C
1yev C 1yev D
1yf6 L 1yf6 M
1yff A 1yff B
1yff A 1yff D
1yff B 1yff C
1yff C 1yff D
1yff E 1yff F
1yff F 1yff G
1yff G 1yff H
1yg5 A 1yg5 B
1yg5 A 1yg5 D
1yg5 B 1yg5 C
1yg5 C 1yg5 D
1ygd A 1ygd B
1ygd A 1ygd D
1ygd B 1ygd C
1ygd C 1ygd D
1ygf A 1ygf B
1ygf A 1ygf D
1ygf B 1ygf C
1ygf C 1ygf D
1yh9 A 1yh9 B
1yh9 A 1yh9 D
1yh9 B 1yh9 C
1yh9 C 1yh9 D
1yhe A 1yhe B
1yhe A 1yhe D
1yhe B 1yhe C
1yhe C 1yhe D
1yhr A 1yhr B
1yhr A 1yhr D
1yhr B 1yhr C
1yhr C 1yhr D
1yie A 1yie B
1yie A 1yie D
1yie B 1yie C
1yie C 1yie D
1yih A 1yih B
1yih A 1yih D
1yih B 1yih C
1yih C 1yih D
1yjd H 1yjd L
1ykk A 1ykk B
1ykk C 1ykk D
1ykk D 1ykk E
1ykk E 1ykk F
1ykk G 1ykk H
1ykk I 1ykk J
1ykk J 1ykk K
1ykk K 1ykk L
1ykl A 1ykl B
1ykl C 1ykl D
1ykl D 1ykl E
1ykl E 1ykl F
1ykl G 1ykl H
1ykl I 1ykl J
1ykl K 1ykl L
1ykm A 1ykm B
1ykm C 1ykm D
1ykm D 1ykm E
1ykm E 1ykm F
1ykm G 1ykm H
1ykm I 1ykm J
1ykm J 1ykm K
1ykm K 1ykm L
1ykn A 1ykn B
1ykn C 1ykn D
1ykn D 1ykn E
1ykn E 1ykn F
1ykn G 1ykn H
1ykn I 1ykn J
1ykn K 1ykn L
1yko A 1yko B
1yko C 1yko D
1yko D 1yko E
1yko E 1yko F
1yko G 1yko H
1yko I 1yko J
1yko J 1yko K
1yko K 1yko L
1ykp A 1ykp B
1ykp C 1ykp D
1ykp D 1ykp E
1ykp E 1ykp F
1ykp G 1ykp H
1ykp I 1ykp J
1ykp K 1ykp L
1yn6 A 1yn6 B
1yn7 A 1yn7 B
1yq3 C 1yq3 D
1yq4 C 1yq4 D
1yqv H 1yqv L
1yvq A 1yvq B
1yvq A 1yvq D
1yvq B 1yvq C
1yvq C 1yvq D
1yvt A 1yvt B
1yyl H 1yyl L
1yyl Q 1yyl R
1yym H 1yym L
1yym Q 1yym R
1yzi A 1yzi B
1z5l A 1z5l B
1z5l C 1z5l D
1za6 A 1za6 B
1za6 A 1za6 D
1za6 B 1za6 C
1za6 B 1za6 G
1za6 C 1za6 D
1za6 D 1za6 E
1za6 E 1za6 F
1za6 E 1za6 H
1za6 G 1za6 H
1zhb A 1zhb B
1zhb D 1zhb E
1zhb G 1zhb H
1zhb J 1zhb K
1zhk A 1zhk B
1zhl A 1zhl B
1zhn A 1zhn B
1zsd A 1zsd B
1zt1 A 1zt1 B
1zvs A 1zvs B
1zvs D 1zvs E
1zwi A 1zwi B
25c8 H 25c8 L
2a1t R 2a1t S
2a1u A 2a1u B
2a1w H 2a1w L
2a1w I 2a1w M
2a5t A 2a5t B
2a68 C 2a68 D
2a68 M 2a68 N
2a69 C 2a69 D
2a69 M 2a69 N
2a6e C 2a6e D
2a6e M 2a6e N
2a6j A 2a6j B
2a6j H 2a6j L
2a77 H 2a77 L
2a83 A 2a83 B
2aa1 A 2aa1 B
2aa1 A 2aa1 D
2aa1 B 2aa1 C
2aa1 C 2aa1 D
2acl A 2acl B
2acl A 2acl F
2acl B 2acl E
2acl C 2acl D
2acl C 2acl H
2acl D 2acl G
2acl E 2acl F
2acl G 2acl H
2adi A 2adi B
2adj A 2adj B
2afh A 2afh B
2afh A 2afh D
2afh B 2afh C
2afh C 2afh D
2ai0 H 2ai0 L
2ai0 I 2ai0 M
2ai0 J 2ai0 N
2ai0 K 2ai0 O
2ak4 A 2ak4 B
2ak4 D 2ak4 E
2ak4 F 2ak4 G
2ak4 I 2ak4 J
2ak4 K 2ak4 L
2ak4 N 2ak4 P
2ak4 Q 2ak4 R
2ak4 T 2ak4 U
2akr A 2akr B
2akr C 2akr D
2akw A 2akw B
2aly A 2aly B
2amc A 2amc B
2arj A 2arj B
2arj A 2arj R
2arj B 2arj R
2arj H 2arj L
2arj H 2arj Q
2aro A 2aro B
2aro A 2aro G
2aro A 2aro H
2aro B 2aro D
2aro C 2aro D
2aro C 2aro E
2aro D 2aro E
2aro E 2aro F
2aro F 2aro H
2aro G 2aro H
2atk A 2atk B
2atp A 2atp B
2atp C 2atp D
2av1 A 2av1 B
2av1 D 2av1 E
2av7 A 2av7 B
2av7 D 2av7 E
2axf A 2axf B
2axg A 2axg B
2axt A 2axt D
2axt E 2axt F
2axt L 2axt M
2b5i B 2b5i C
2b7h A 2b7h B
2b7h A 2b7h D
2b7h B 2b7h C
2b7h C 2b7h D
2ba1 D 2ba1 G
2ba1 D 2ba1 I
2ba1 E 2ba1 G
2ba1 E 2ba1 H
2ba1 F 2ba1 H
2ba1 F 2ba1 I
2bc4 A 2bc4 B
2bc4 A 2bc4 D
2bc4 B 2bc4 C
2bc4 C 2bc4 D
2bck A 2bck B
2bck D 2bck E
2be5 C 2be5 D
2be5 M 2be5 N
2beu A 2beu B
2bev A 2bev B
2bew A 2bew B
2bfb A 2bfb B
2bfc A 2bfc B
2bfe A 2bfe B
2bff A 2bff B
2bmk A 2bmk B
2bmk H 2bmk L
2bnp A 2bnp B
2bnq A 2bnq B
2bnq D 2bnq E
2bns A 2bns B
2bob A 2bob B
2boz L 2boz M
2bp7 A 2bp7 B
2bp7 A 2bp7 D
2bp7 B 2bp7 C
2bp7 C 2bp7 D
2bp7 E 2bp7 F
2bp7 E 2bp7 H
2bp7 F 2bp7 G
2bp7 G 2bp7 H
2br2 A 2br2 B
2br2 A 2br2 D
2br2 B 2br2 E
2br2 C 2br2 D
2br2 C 2br2 F
2br2 E 2br2 F
2br2 G 2br2 H
2br2 G 2br2 L
2br2 H 2br2 I
2br2 I 2br2 J
2br2 J 2br2 K
2br2 K 2br2 L
2br2 M 2br2 N
2br2 M 2br2 P
2br2 N 2br2 Q
2br2 O 2br2 P
2br2 O 2br2 R
2br2 Q 2br2 R
2br2 S 2br2 T
2br2 S 2br2 V
2br2 T 2br2 W
2br2 U 2br2 V
2br2 U 2br2 X
2br2 W 2br2 X
2bsr A 2bsr B
2bum A 2bum B
2buq A 2buq B
2but A 2but B
2buu A 2buu B
2buv A 2buv B
2buw A 2buw B
2bux A 2bux B
2buy A 2buy B
2buz A 2buz B
2bv0 A 2bv0 B
2bvo A 2bvo B
2bvp A 2bvp B
2bvq A 2bvq B
2bym A 2bym B
2bym C 2bym D
2c2v B 2c2v C
2c2v E 2c2v F
2c2v H 2c2v I
2c2v K 2c2v L
2c7l A 2c7l B
2cii A 2cii B
2cik A 2cik B
2ck0 H 2ck0 L
2ck3 A 2ck3 D
2ck3 A 2ck3 E
2ck3 B 2ck3 E
2ck3 B 2ck3 F
2ck3 C 2ck3 D
2ck3 C 2ck3 F
2clv A 2clv B
2clv H 2clv P
2clz A 2clz B
2clz H 2clz P
2cnw A 2cnw D
2cnw B 2cnw E
2cnw C 2cnw F
2d03 H 2d03 L
2d2m A 2d2m C
2d2m A 2d2m D
2d2m B 2d2m C
2d2m B 2d2m D
2d2m C 2d2m D
2d5z A 2d5z B
2d5z A 2d5z D
2d5z B 2d5z C
2d5z C 2d5z D
2d60 A 2d60 B
2d60 A 2d60 D
2d60 B 2d60 C
2d60 C 2d60 D
2dd8 H 2dd8 L
2ddq H 2ddq L
2dlf H 2dlf L
2dqt H 2dqt L
2dtm H 2dtm L
2dwd A 2dwd B
2dwe A 2dwe B
2dyp A 2dyp B
2dyp A 2dyp D
2dyp B 2dyp D
2dyr D 2dyr I
2dyr D 2dyr K
2dyr D 2dyr M
2dyr L 2dyr M
2dyr Q 2dyr V
2dyr Q 2dyr X
2dyr Y 2dyr Z
2dys D 2dys I
2dys D 2dys K
2dys D 2dys M
2dys L 2dys M
2dys Q 2dys V
2dys Q 2dys X
2dys Y 2dys Z
2e74 E 2e74 F
2e74 F 2e74 G
2e7l A 2e7l D
2e7l B 2e7l C
2eho A 2eho B
2eho C 2eho D
2eho E 2eho F
2eho E 2eho G
2eho F 2eho H
2eho G 2eho H
2eho I 2eho J
2eho I 2eho K
2eho J 2eho L
2eho K 2eho L
2eij D 2eij I
2eij D 2eij K
2eij D 2eij M
2eij L 2eij M
2eij Q 2eij V
2eij Q 2eij X
2eij Y 2eij Z
2eik D 2eik I
2eik D 2eik K
2eik D 2eik M
2eik L 2eik M
2eik Q 2eik V
2eik Q 2eik X
2eik Y 2eik Z
2eil D 2eil I
2eil D 2eil K
2eil D 2eil M
2eil L 2eil M
2eil Q 2eil V
2eil Q 2eil X
2eil Y 2eil Z
2eim D 2eim I
2eim D 2eim K
2eim L 2eim M
2eim Q 2eim V
2eim Q 2eim X
2eim Y 2eim Z
2ein D 2ein I
2ein D 2ein K
2ein L 2ein M
2ein Q 2ein V
2ein Q 2ein X
2ein Y 2ein Z
2eiz A 2eiz B
2eks A 2eks B
2erj B 2erj C
2erj F 2erj G
2esv A 2esv B
2esv D 2esv E
2eyr A 2eyr B
2eys A 2eys B
2eyt A 2eyt B
2eyt B 2eyt C
2eyt C 2eyt D
2f16 1 2f16 2
2f16 1 2f16 H
2f16 1 2f16 N
2f16 1 2f16 S
2f16 1 2f16 T
2f16 1 2f16 Z
2f16 2 2f16 M
2f16 2 2f16 T
2f16 2 2f16 U
2f16 2 2f16 V
2f16 A 2f16 B
2f16 A 2f16 G
2f16 A 2f16 H
2f16 A 2f16 I
2f16 B 2f16 C
2f16 B 2f16 I
2f16 B 2f16 J
2f16 C 2f16 D
2f16 C 2f16 J
2f16 D 2f16 E
2f16 D 2f16 K
2f16 D 2f16 L
2f16 E 2f16 F
2f16 E 2f16 M
2f16 F 2f16 G
2f16 F 2f16 M
2f16 F 2f16 N
2f16 G 2f16 H
2f16 G 2f16 N
2f16 H 2f16 I
2f16 H 2f16 N
2f16 H 2f16 Z
2f16 I 2f16 J
2f16 I 2f16 Y
2f16 I 2f16 Z
2f16 J 2f16 K
2f16 J 2f16 Y
2f16 K 2f16 L
2f16 K 2f16 W
2f16 K 2f16 X
2f16 L 2f16 M
2f16 L 2f16 V
2f16 L 2f16 W
2f16 M 2f16 N
2f16 M 2f16 V
2f16 O 2f16 P
2f16 O 2f16 U
2f16 O 2f16 V
2f16 O 2f16 W
2f16 P 2f16 Q
2f16 P 2f16 W
2f16 P 2f16 X
2f16 Q 2f16 R
2f16 R 2f16 S
2f16 R 2f16 Y
2f16 R 2f16 Z
2f16 S 2f16 T
2f16 T 2f16 U
2f16 U 2f16 V
2f16 V 2f16 W
2f16 W 2f16 X
2f16 X 2f16 Y
2f16 Y 2f16 Z
2f2f A 2f2f C
2f2f D 2f2f F
2f53 A 2f53 B
2f53 D 2f53 E
2f54 A 2f54 B
2f54 D 2f54 E
2f54 F 2f54 G
2f54 K 2f54 L
2f5a H 2f5a L
2f5b H 2f5b L
2f66 A 2f66 B
2f66 A 2f66 C
2f66 A 2f66 E
2f66 B 2f66 D
2f66 D 2f66 E
2f66 D 2f66 F
2f74 A 2f74 B
2f74 D 2f74 E
2fak 1 2fak 2
2fak 1 2fak H
2fak 1 2fak N
2fak 1 2fak S
2fak 1 2fak T
2fak 1 2fak Z
2fak 2 2fak M
2fak 2 2fak T
2fak 2 2fak U
2fak 2 2fak V
2fak A 2fak B
2fak A 2fak G
2fak A 2fak H
2fak A 2fak I
2fak B 2fak C
2fak B 2fak I
2fak B 2fak J
2fak C 2fak D
2fak C 2fak J
2fak D 2fak E
2fak D 2fak K
2fak D 2fak L
2fak E 2fak F
2fak E 2fak M
2fak F 2fak G
2fak F 2fak M
2fak F 2fak N
2fak G 2fak H
2fak G 2fak N
2fak H 2fak I
2fak H 2fak N
2fak H 2fak Z
2fak I 2fak J
2fak I 2fak Y
2fak I 2fak Z
2fak J 2fak K
2fak J 2fak Y
2fak K 2fak L
2fak K 2fak W
2fak K 2fak X
2fak L 2fak M
2fak L 2fak V
2fak L 2fak W
2fak M 2fak N
2fak M 2fak V
2fak O 2fak P
2fak O 2fak U
2fak O 2fak V
2fak O 2fak W
2fak P 2fak Q
2fak P 2fak W
2fak P 2fak X
2fak Q 2fak R
2fak Q 2fak X
2fak R 2fak S
2fak R 2fak Y
2fak R 2fak Z
2fak S 2fak T
2fak T 2fak U
2fak U 2fak V
2fak V 2fak W
2fak W 2fak X
2fak X 2fak Y
2fak Y 2fak Z
2fat H 2fat L
2fbw C 2fbw D
2fbw P 2fbw Q
2fd6 H 2fd6 L
2fhh 1 2fhh 2
2fhh 1 2fhh T
2fhh 2 2fhh U
2fhh A 2fhh H
2fhh A 2fhh P
2fhh B 2fhh C
2fhh B 2fhh H
2fhh C 2fhh I
2fhh D 2fhh E
2fhh D 2fhh R
2fhh E 2fhh K
2fhh F 2fhh G
2fhh F 2fhh N
2fhh G 2fhh W
2fhh I 2fhh J
2fhh J 2fhh S
2fhh K 2fhh L
2fhh L 2fhh M
2fhh M 2fhh N
2fhh O 2fhh P
2fhh O 2fhh V
2fhh Q 2fhh R
2fhh Q 2fhh Z
2fhh S 2fhh T
2fhh U 2fhh V
2fhh W 2fhh X
2fhh X 2fhh Y
2fhh Y 2fhh Z
2fik A 2fik B
2fjf A 2fjf B
2fjf C 2fjf D
2fjf E 2fjf F
2fjf G 2fjf I
2fjf H 2fjf L
2fjf J 2fjf K
2fjf M 2fjf N
2fjf O 2fjf P
2fjf Q 2fjf R
2fjf S 2fjf T
2fjf U 2fjf V
2fjf W 2fjf X
2fjg A 2fjg B
2fjg H 2fjg L
2fkw A 2fkw B
2fkw C 2fkw D
2fkw E 2fkw F
2fkw G 2fkw H
2fkw I 2fkw J
2fkw K 2fkw L
2fkw M 2fkw N
2fkw O 2fkw P
2fkw R 2fkw S
2fo4 A 2fo4 B
2fp4 A 2fp4 B
2fpg A 2fpg B
2fpp A 2fpp B
2fx8 H 2fx8 L
2fx8 I 2fx8 M
2fx8 J 2fx8 N
2fx8 K 2fx8 O
2fx9 H 2fx9 L
2fx9 I 2fx9 M
2fyu A 2fyu B
2fyu D 2fyu E
2fyu D 2fyu G
2fyu D 2fyu J
2fyu E 2fyu G
2fyu E 2fyu J
2fyu J 2fyu K
2fyy A 2fyy B
2fz3 A 2fz3 B
2g60 H 2g60 L
2g75 A 2g75 B
2g75 B 2g75 C
2g75 C 2g75 D
2g9h A 2g9h B
2gaz A 2gaz B
2git A 2git B
2git D 2git E
2gj6 A 2gj6 B
2gj6 D 2gj6 E
2gmi A 2gmi B
2gmr L 2gmr M
2gnu L 2gnu M
2gpl 1 2gpl 2
2gpl 1 2gpl H
2gpl 1 2gpl N
2gpl 1 2gpl S
2gpl 1 2gpl T
2gpl 1 2gpl Z
2gpl 2 2gpl M
2gpl 2 2gpl T
2gpl 2 2gpl U
2gpl 2 2gpl V
2gpl A 2gpl B
2gpl A 2gpl G
2gpl A 2gpl H
2gpl A 2gpl I
2gpl B 2gpl C
2gpl B 2gpl I
2gpl B 2gpl J
2gpl C 2gpl D
2gpl C 2gpl J
2gpl D 2gpl E
2gpl D 2gpl K
2gpl D 2gpl L
2gpl E 2gpl F
2gpl E 2gpl M
2gpl F 2gpl G
2gpl F 2gpl N
2gpl G 2gpl H
2gpl G 2gpl N
2gpl H 2gpl I
2gpl H 2gpl N
2gpl H 2gpl Z
2gpl I 2gpl J
2gpl I 2gpl Y
2gpl I 2gpl Z
2gpl J 2gpl K
2gpl J 2gpl Y
2gpl K 2gpl L
2gpl K 2gpl W
2gpl K 2gpl X
2gpl L 2gpl M
2gpl L 2gpl V
2gpl L 2gpl W
2gpl M 2gpl N
2gpl M 2gpl V
2gpl O 2gpl P
2gpl O 2gpl U
2gpl O 2gpl V
2gpl O 2gpl W
2gpl P 2gpl Q
2gpl P 2gpl W
2gpl P 2gpl X
2gpl Q 2gpl R
2gpl Q 2gpl X
2gpl R 2gpl S
2gpl R 2gpl Y
2gpl R 2gpl Z
2gpl S 2gpl T
2gpl T 2gpl U
2gpl U 2gpl V
2gpl V 2gpl W
2gpl W 2gpl X
2gpl X 2gpl Y
2gpl Y 2gpl Z
2gsi A 2gsi B
2gsi C 2gsi D
2gsi E 2gsi F
2gsi G 2gsi H
2gt9 A 2gt9 B
2gt9 D 2gt9 E
2gtw A 2gtw B
2gtw D 2gtw E
2gtz A 2gtz B
2gtz D 2gtz E
2guo A 2guo B
2guo D 2guo E
2gvd A 2gvd B
2h26 A 2h26 B
2h6p A 2h6p B
2h8d A 2h8d B
2h8d A 2h8d D
2h8d B 2h8d C
2h8d C 2h8d D
2h8f A 2h8f B
2h8f A 2h8f D
2h8f B 2h8f C
2h8f C 2h8f D
2h8p C 2h8p D
2h9g A 2h9g B
2h9g H 2h9g L
2hbs A 2hbs B
2hbs A 2hbs D
2hbs B 2hbs C
2hbs C 2hbs D
2hbs E 2hbs F
2hbs E 2hbs H
2hbs F 2hbs G
2hbs G 2hbs H
2hfe C 2hfe D
2hff A 2hff B
2hff H 2hff L
2hfg H 2hfg L
2hg3 L 2hg3 M
2hg5 C 2hg5 D
2hg9 L 2hg9 M
2hh1 L 2hh1 M
2hhk L 2hhk M
2hii B 2hii C
2hii Y 2hii Z
2hit L 2hit M
2hj6 L 2hj6 M
2hjf A 2hjf B
2hjk A 2hjk B
2hjl A 2hjl B
2hld A 2hld D
2hld A 2hld E
2hld B 2hld E
2hld B 2hld F
2hld C 2hld D
2hld C 2hld F
2hld J 2hld M
2hld J 2hld N
2hld K 2hld N
2hld K 2hld O
2hld L 2hld M
2hld L 2hld O
2hld S 2hld V
2hld S 2hld W
2hld T 2hld W
2hld T 2hld X
2hld U 2hld V
2hld U 2hld X
2hn7 A 2hn7 B
2hrp H 2hrp L
2hrp M 2hrp N
2hvj A 2hvj B
2hvk A 2hvk B
2hyb A 2hyb B
2hyb A 2hyb C
2hyb A 2hyb E
2hyb B 2hyb C
2hyb B 2hyb D
2hyb B 2hyb F
2hyb C 2hyb E
2hyb D 2hyb E
2hyb D 2hyb F
2hyb E 2hyb F
2hyb G 2hyb H
2hyb G 2hyb I
2hyb H 2hyb I
2hyb H 2hyb J
2hyb H 2hyb L
2hyb I 2hyb K
2hyb J 2hyb K
2hyb J 2hyb L
2hyb K 2hyb L
2hyb M 2hyb N
2hyb M 2hyb O
2hyb M 2hyb Q
2hyb N 2hyb O
2hyb N 2hyb P
2hyb N 2hyb R
2hyb O 2hyb Q
2hyb P 2hyb Q
2hyb P 2hyb R
2hyb Q 2hyb R
2i5n L 2i5n M
2i5y H 2i5y L
2i5y Q 2i5y R
2i60 H 2i60 L
2i60 Q 2i60 R
2iam A 2iam B
2iam C 2iam D
2ian A 2ian B
2ian D 2ian E
2ian F 2ian G
2ian I 2ian J
2ian K 2ian L
2ian N 2ian O
2ian P 2ian Q
2ian S 2ian T
2ibz A 2ibz B
2ibz D 2ibz E
2ibz D 2ibz G
2ibz E 2ibz G
2ibz E 2ibz I
2ibz X 2ibz Y
2icw A 2icw B
2icw D 2icw E
2ih1 A 2ih1 B
2ind A 2ind B
2io5 B 2io5 C
2ipk A 2ipk B
2itd A 2itd B
2j5l B 2j5l C
2j6e A 2j6e H
2j6e B 2j6e I
2j6e H 2j6e L
2j6e I 2j6e M
2j7p A 2j7p D
2j7p B 2j7p E
2j88 H 2j88 L
2j8d L 2j8d M
2j9f A 2j9f B
2j9f A 2j9f D
2j9f B 2j9f C
2j9f C 2j9f D
2jb6 A 2jb6 B
2jb6 H 2jb6 L
2jbl L 2jbl M
2jcc A 2jcc B
2jcc E 2jcc F
2jcc H 2jcc I
2jcc L 2jcc M
2jeb A 2jeb B
2jel H 2jel L
2jiy L 2jiy M
2jiz A 2jiz D
2jiz A 2jiz E
2jiz B 2jiz E
2jiz B 2jiz F
2jiz C 2jiz D
2jiz C 2jiz F
2jiz H 2jiz K
2jiz H 2jiz L
2jiz I 2jiz L
2jiz I 2jiz M
2jiz J 2jiz K
2jiz J 2jiz M
2jj0 L 2jj0 M
2jj1 A 2jj1 D
2jj1 A 2jj1 E
2jj1 B 2jj1 E
2jj1 B 2jj1 F
2jj1 C 2jj1 D
2jj1 C 2jj1 F
2jj1 H 2jj1 K
2jj1 H 2jj1 L
2jj1 I 2jj1 L
2jj1 I 2jj1 M
2jj1 J 2jj1 K
2jj1 J 2jj1 M
2jj2 A 2jj2 D
2jj2 A 2jj2 E
2jj2 B 2jj2 E
2jj2 B 2jj2 F
2jj2 C 2jj2 D
2jj2 C 2jj2 F
2jk5 A 2jk5 B
2min A 2min B
2min A 2min D
2min B 2min C
2min C 2min D
2mpa H 2mpa L
2nlj A 2nlj B
2nr6 C 2nr6 D
2nr6 E 2nr6 F
2nti B 2nti C
2nti E 2nti F
2nti H 2nti I
2nu6 A 2nu6 B
2nu6 D 2nu6 E
2nu7 A 2nu7 B
2nu7 D 2nu7 E
2nu9 A 2nu9 B
2nu9 D 2nu9 E
2nu9 F 2nu9 G
2nu9 H 2nu9 I
2nua A 2nua B
2nua D 2nua E
2nvu A 2nvu B
2nw3 A 2nw3 B
2nxz C 2nxz D
2ny0 C 2ny0 D
2ny1 C 2ny1 D
2ny2 C 2ny2 D
2ny3 C 2ny3 D
2ny4 C 2ny4 D
2ny5 H 2ny5 L
2ny6 C 2ny6 D
2ny7 H 2ny7 L
2o2v A 2o2v B
2occ D 2occ I
2occ D 2occ K
2occ D 2occ M
2occ L 2occ M
2occ Q 2occ V
2occ Q 2occ X
2occ Q 2occ Z
2occ Y 2occ Z
2oi9 B 2oi9 C
2oje A 2oje B
2oje E 2oje F
2ojz H 2ojz L
2ojz I 2ojz M
2ol3 A 2ol3 B
2ol3 H 2ol3 L
2omt A 2omt B
2omv A 2omv B
2omw A 2omw B
2omy A 2omy B
2oyh A 2oyh C
2oyi A 2oyi C
2oz1 A 2oz1 B
2oz1 C 2oz1 D
2oz1 E 2oz1 F
2oz1 G 2oz1 H
2oz4 A 2oz4 L
2oz4 H 2oz4 L
2ozl A 2ozl B
2ozl A 2ozl D
2ozl B 2ozl C
2ozl C 2ozl D
2p5e A 2p5e B
2p5w A 2p5w B
2p7t A 2p7t B
2p9i D 2p9i F
2p9k D 2p9k F
2p9l A 2p9l B
2p9l D 2p9l F
2p9n A 2p9n B
2p9n D 2p9n F
2p9p A 2p9p B
2p9p D 2p9p F
2p9s A 2p9s B
2p9s D 2p9s F
2p9u A 2p9u B
2p9u D 2p9u F
2pcp A 2pcp B
2pcp C 2pcp D
2peg A 2peg B
2po0 A 2po0 B
2po2 A 2po2 B
2pqa A 2pqa B
2pqa C 2pqa D
2pr4 H 2pr4 L
2prc L 2prc M
2pxy A 2pxy B
2pxy C 2pxy D
2pye A 2pye B
2pyf A 2pyf B
2q76 A 2q76 B
2q76 C 2q76 D
2q7y A 2q7y B
2q7y C 2q7y D
2q8a H 2q8a L
2q9q A 2q9q D
2q9q B 2q9q C
2q9q E 2q9q H
2q9q F 2q9q G
2q9q G 2q9q H
2qmb A 2qmb B
2qmb A 2qmb D
2qmb B 2qmb C
2qmb C 2qmb D
2qog A 2qog C
2qog B 2qog D
2qqn H 2qqn L
2qsp A 2qsp B
2qsp A 2qsp D
2qsp B 2qsp C
2qsp C 2qsp D
2qss A 2qss B
2qss A 2qss D
2qss B 2qss C
2qss C 2qss D
2qu0 A 2qu0 B
2qu0 A 2qu0 D
2qu0 B 2qu0 C
2qu0 C 2qu0 D
2r0w H 2r0w L
2r1h A 2r1h B
2r1h A 2r1h D
2r1h B 2r1h C
2r1h C 2r1h D
2r1w A 2r1w B
2r1x A 2r1x B
2r1y A 2r1y B
2r23 A 2r23 B
2r2b A 2r2b B
2r2h A 2r2h B
2r6g F 2r6g G
2rao A 2rao B
2rao A 2rao D
2rao B 2rao C
2rao C 2rao D
2rdb A 2rdb B
2rfx A 2rfx B
2seb A 2seb B
2uud H 2uud L
2uud J 2uud K
2uum A 2uum B
2uum A 2uum D
2uum B 2uum E
2uum C 2uum D
2uum C 2uum F
2uum E 2uum F
2uum G 2uum H
2uum G 2uum J
2uum H 2uum K
2uum I 2uum J
2uum I 2uum L
2uum K 2uum L
2uum M 2uum N
2uum M 2uum P
2uum N 2uum Q
2uum O 2uum P
2uum O 2uum R
2uum Q 2uum R
2uum S 2uum T
2uum S 2uum V
2uum T 2uum W
2uum U 2uum V
2uum U 2uum X
2uum W 2uum X
2uun A 2uun B
2uun A 2uun D
2uun B 2uun E
2uun C 2uun D
2uun C 2uun F
2uun E 2uun F
2uun G 2uun H
2uun G 2uun J
2uun H 2uun K
2uun I 2uun J
2uun I 2uun L
2uun K 2uun L
2uun M 2uun N
2uun M 2uun P
2uun N 2uun Q
2uun O 2uun P
2uun O 2uun R
2uun Q 2uun R
2uun S 2uun T
2uun S 2uun V
2uun T 2uun W
2uun U 2uun V
2uun U 2uun X
2uun W 2uun X
2uwe A 2uwe B
2uwe E 2uwe F
2uwe H 2uwe I
2uwe L 2uwe M
2uws L 2uws M
2uwt L 2uwt M
2uwu L 2uwu M
2uwv L 2uwv M
2uww L 2uww M
2ux3 L 2ux3 M
2ux4 L 2ux4 M
2ux5 L 2ux5 M
2uxj L 2uxj M
2uxk L 2uxk M
2uxl L 2uxl M
2uxm L 2uxm M
2uyl A 2uyl B
2uyl M 2uyl N
2uyl V 2uyl W
2uyl X 2uyl Y
2v2w A 2v2w B
2v2w D 2v2w E
2v2x A 2v2x B
2v2x D 2v2x E
2v7h A 2v7h B
2v7h H 2v7h L
2v7q A 2v7q D
2v7q A 2v7q E
2v7q B 2v7q E
2v7q B 2v7q F
2v7q C 2v7q D
2v7q C 2v7q F
2vdk H 2vdk L
2vdm H 2vdm L
2vdn H 2vdn L
2ve6 A 2ve6 B
2ve6 D 2ve6 E
2ve6 G 2ve6 H
2ve6 J 2ve6 K
2vh5 H 2vh5 L
2vjr A 2vjr B
2vlj A 2vlj B
2vlk A 2vlk B
2vll A 2vll B
2vll D 2vll E
2vlm D 2vlm E
2vlr A 2vlr B
2vlr F 2vlr G
2vrp A 2vrp B
2w0f A 2w0f B
2w6v A 2w6v B
2w6v A 2w6v D
2w6v B 2w6v C
2w6v C 2w6v D
2w72 A 2w72 B
2w72 A 2w72 D
2w72 B 2w72 C
2w72 C 2w72 D
2wbj A 2wbj B
2wbj E 2wbj F
2wjm L 2wjm M
2wp9 C 2wp9 D
2wp9 G 2wp9 H
2wp9 K 2wp9 L
2wu2 C 2wu2 D
2wu2 G 2wu2 H
2wu2 K 2wu2 L
2wx5 L 2wx5 M
2x5u L 2x5u M
2xna A 2xna B
2y69 D 2y69 I
2y69 D 2y69 K
2y69 D 2y69 M
2y69 L 2y69 M
2y69 Q 2y69 V
2y69 Q 2y69 X
2y69 Q 2y69 Z
2y69 Y 2y69 Z
2ybr A 2ybr B
2ybr D 2ybr E
2ybr G 2ybr H
2yrs A 2yrs B
2yrs A 2yrs D
2yrs B 2yrs C
2yrs C 2yrs D
2yrs I 2yrs K
2yrs I 2yrs O
2yrs K 2yrs M
2yrs M 2yrs O
2yss A 2yss B
2z31 A 2z31 B
2z31 C 2z31 D
2z4q A 2z4q B
2z6k A 2z6k C
2z6k B 2z6k D
2z6n A 2z6n B
2z8y A 2z8y M
2z8y A 2z8y N
2z8y B 2z8y M
2z8y B 2z8y N
2z8y C 2z8y O
2z8y C 2z8y P
2z8y D 2z8y O
2z8y D 2z8y P
2z91 A 2z91 B
2z91 C 2z91 D
2z92 A 2z92 B
2zcy 0 2zcy 1
2zcy 0 2zcy H
2zcy 0 2zcy N
2zcy 0 2zcy S
2zcy 0 2zcy Z
2zcy 1 2zcy M
2zcy 1 2zcy T
2zcy 1 2zcy U
2zcy 1 2zcy V
2zcy A 2zcy B
2zcy A 2zcy G
2zcy A 2zcy H
2zcy A 2zcy I
2zcy B 2zcy C
2zcy B 2zcy I
2zcy B 2zcy J
2zcy C 2zcy D
2zcy D 2zcy E
2zcy D 2zcy K
2zcy D 2zcy L
2zcy E 2zcy F
2zcy E 2zcy M
2zcy F 2zcy G
2zcy F 2zcy N
2zcy G 2zcy H
2zcy G 2zcy N
2zcy H 2zcy I
2zcy H 2zcy N
2zcy H 2zcy Z
2zcy I 2zcy J
2zcy I 2zcy Y
2zcy I 2zcy Z
2zcy J 2zcy K
2zcy J 2zcy Y
2zcy K 2zcy L
2zcy K 2zcy W
2zcy K 2zcy X
2zcy L 2zcy M
2zcy L 2zcy V
2zcy L 2zcy W
2zcy M 2zcy N
2zcy M 2zcy V
2zcy O 2zcy P
2zcy O 2zcy U
2zcy O 2zcy V
2zcy O 2zcy W
2zcy P 2zcy Q
2zcy P 2zcy W
2zcy P 2zcy X
2zcy Q 2zcy R
2zcy Q 2zcy X
2zcy R 2zcy S
2zcy R 2zcy Y
2zcy R 2zcy Z
2zcy S 2zcy T
2zcy T 2zcy U
2zcy U 2zcy V
2zcy V 2zcy W
2zcy W 2zcy X
2zcy X 2zcy Y
2zcy Y 2zcy Z
2zfo A 2zfo C
2zfo A 2zfo D
2zfo B 2zfo C
2zfo B 2zfo D
2zfo C 2zfo D
2zl1 A 2zl1 B
2zlt A 2zlt B
2zlu A 2zlu B
2zlv A 2zlv B
2zok A 2zok B
2zok C 2zok D
2zok E 2zok F
2zok G 2zok H
2zs1 A 2zs1 C
2zs1 A 2zs1 D
2zs1 B 2zs1 C
2zs1 B 2zs1 D
2zs1 C 2zs1 D
2zxw D 2zxw I
2zxw D 2zxw K
2zxw D 2zxw M
2zxw L 2zxw M
2zxw Q 2zxw V
2zxw Q 2zxw X
2zxw Y 2zxw Z
35c8 H 35c8 L
3a0g A 3a0g B
3a3y B 3a3y G
3aaa A 3aaa B
3abk D 3abk I
3abk D 3abk K
3abk D 3abk M
3abk L 3abk M
3abk Q 3abk V
3abk Q 3abk X
3abk Y 3abk Z
3abl D 3abl I
3abl D 3abl K
3abl D 3abl M
3abl L 3abl M
3abl Q 3abl V
3abl Q 3abl X
3abl Y 3abl Z
3abm D 3abm I
3abm D 3abm K
3abm D 3abm M
3abm L 3abm M
3abm Q 3abm V
3abm Q 3abm X
3abm Q 3abm Z
3abm Y 3abm Z
3ae4 C 3ae4 D
3aef C 3aef D
3ag1 D 3ag1 I
3ag1 D 3ag1 K
3ag1 L 3ag1 M
3ag1 Q 3ag1 V
3ag1 Q 3ag1 X
3ag1 Q 3ag1 Z
3ag1 Y 3ag1 Z
3ag2 D 3ag2 I
3ag2 D 3ag2 K
3ag2 D 3ag2 M
3ag2 L 3ag2 M
3ag2 Q 3ag2 V
3ag2 Q 3ag2 X
3ag2 Q 3ag2 Z
3ag2 Y 3ag2 Z
3ag4 D 3ag4 I
3ag4 D 3ag4 K
3ag4 D 3ag4 M
3ag4 L 3ag4 M
3ag4 Q 3ag4 V
3ag4 Q 3ag4 X
3ag4 Y 3ag4 Z
3arb A 3arb B
3arb C 3arb D
3are A 3are B
3are C 3are D
3arf A 3arf B
3arf C 3arf D
3arg C 3arg D
3asn D 3asn I
3asn D 3asn K
3asn D 3asn M
3asn L 3asn M
3asn Q 3asn V
3asn Q 3asn X
3asn Q 3asn Z
3asn Y 3asn Z
3aso D 3aso I
3aso D 3aso K
3aso D 3aso M
3aso L 3aso M
3aso Q 3aso V
3aso Q 3aso X
3aso Q 3aso Z
3aso Y 3aso Z
3at6 A 3at6 B
3au1 A 3au1 B
3ay4 A 3ay4 C
3ay4 B 3ay4 C
3b07 A 3b07 B
3b07 A 3b07 H
3b07 B 3b07 C
3b07 C 3b07 D
3b07 D 3b07 E
3b07 E 3b07 F
3b07 F 3b07 G
3b07 G 3b07 H
3b2u C 3b2u D
3b2u F 3b2u G
3b2u H 3b2u L
3b2u J 3b2u K
3b2u N 3b2u O
3b2u Q 3b2u R
3b2u T 3b2u U
3b2u W 3b2u X
3b3i A 3b3i B
3b6s A 3b6s B
3b9k A 3b9k B
3b9k E 3b9k F
3bdm 0 3bdm 1
3bdm 0 3bdm H
3bdm 0 3bdm N
3bdm 0 3bdm S
3bdm 0 3bdm Z
3bdm 1 3bdm M
3bdm 1 3bdm T
3bdm 1 3bdm U
3bdm 1 3bdm V
3bdm A 3bdm B
3bdm A 3bdm G
3bdm A 3bdm H
3bdm A 3bdm I
3bdm B 3bdm C
3bdm B 3bdm I
3bdm B 3bdm J
3bdm C 3bdm D
3bdm C 3bdm J
3bdm D 3bdm E
3bdm D 3bdm K
3bdm D 3bdm L
3bdm E 3bdm F
3bdm E 3bdm M
3bdm F 3bdm G
3bdm F 3bdm N
3bdm G 3bdm H
3bdm G 3bdm N
3bdm H 3bdm I
3bdm H 3bdm N
3bdm H 3bdm Z
3bdm I 3bdm J
3bdm I 3bdm Y
3bdm I 3bdm Z
3bdm J 3bdm K
3bdm J 3bdm Y
3bdm K 3bdm L
3bdm K 3bdm W
3bdm K 3bdm X
3bdm L 3bdm M
3bdm L 3bdm V
3bdm L 3bdm W
3bdm M 3bdm N
3bdm M 3bdm V
3bdm O 3bdm P
3bdm O 3bdm U
3bdm O 3bdm V
3bdm O 3bdm W
3bdm P 3bdm Q
3bdm P 3bdm W
3bdm P 3bdm X
3bdm Q 3bdm R
3bdm Q 3bdm X
3bdm R 3bdm S
3bdm R 3bdm Y
3bdm R 3bdm Z
3bdm S 3bdm T
3bdm T 3bdm U
3bdm U 3bdm V
3bdm V 3bdm W
3bdm W 3bdm X
3bdm X 3bdm Y
3bdm Y 3bdm Z
3bgm A 3bgm B
3bh8 A 3bh8 B
3bh9 A 3bh9 B
3bhb A 3bhb B
3bj2 A 3bj2 B
3bj2 A 3bj2 D
3bj2 B 3bj2 C
3bj2 C 3bj2 D
3bj3 A 3bj3 B
3bj3 A 3bj3 D
3bj3 B 3bj3 C
3bj3 C 3bj3 D
3bkc H 3bkc L
3bpc A 3bpc B
3bpl B 3bpl C
3brp A 3brp B
3bt2 H 3bt2 L
3bw9 A 3bw9 B
3bwa A 3bwa B
3bze A 3bze B
3bze C 3bze D
3bze E 3bze F
3bze G 3bze H
3bzf A 3bzf B
3bzf C 3bzf D
3c14 A 3c14 B
3c15 A 3c15 B
3c16 A 3c16 B
3c5z A 3c5z B
3c5z C 3c5z D
3c5z E 3c5z F
3c5z G 3c5z H
3c8k A 3c8k B
3c9n A 3c9n B
3cfi A 3cfi B
3cfi D 3cfi E
3cfi G 3cfi H
3cfi J 3cfi K
3cfj A 3cfj B
3cfj C 3cfj D
3cfj E 3cfj F
3cfj H 3cfj L
3cfk A 3cfk B
3cfk C 3cfk D
3cfk E 3cfk F
3cfk G 3cfk I
3cfk H 3cfk L
3cfk J 3cfk K
3cfk M 3cfk N
3cfk O 3cfk P
3ch1 A 3ch1 B
3ch1 D 3ch1 E
3ch1 G 3ch1 H
3ch1 J 3ch1 K
3cle H 3cle L
3clr C 3clr D
3clt C 3clt D
3clu C 3clu D
3crp A 3crp B
3crp C 3crp D
3cvh A 3cvh B
3cvh H 3cvh L
3cvh M 3cvh N
3cvh Q 3cvh R
3cxh A 3cxh B
3cxh D 3cxh E
3cxh D 3cxh H
3cxh E 3cxh H
3cxh E 3cxh I
3cxh J 3cxh K
3cxh L 3cxh M
3cxh O 3cxh P
3cxh O 3cxh S
3cxh P 3cxh S
3cxh P 3cxh T
3cxh U 3cxh V
3cy5 A 3cy5 B
3cy5 A 3cy5 D
3cy5 B 3cy5 C
3cy5 C 3cy5 D
3d17 A 3d17 B
3d17 A 3d17 D
3d17 B 3d17 C
3d17 C 3d17 D
3d1a A 3d1a B
3d1a A 3d1a D
3d1a B 3d1a C
3d1a C 3d1a D
3d29 1 3d29 2
3d29 1 3d29 H
3d29 1 3d29 N
3d29 1 3d29 S
3d29 1 3d29 Z
3d29 2 3d29 M
3d29 2 3d29 T
3d29 2 3d29 U
3d29 2 3d29 V
3d29 A 3d29 B
3d29 A 3d29 G
3d29 A 3d29 H
3d29 A 3d29 I
3d29 B 3d29 C
3d29 B 3d29 I
3d29 B 3d29 J
3d29 C 3d29 D
3d29 D 3d29 E
3d29 D 3d29 K
3d29 D 3d29 L
3d29 E 3d29 F
3d29 E 3d29 M
3d29 F 3d29 G
3d29 F 3d29 N
3d29 G 3d29 H
3d29 G 3d29 N
3d29 H 3d29 I
3d29 H 3d29 N
3d29 H 3d29 Z
3d29 I 3d29 J
3d29 I 3d29 Y
3d29 I 3d29 Z
3d29 J 3d29 K
3d29 J 3d29 Y
3d29 K 3d29 L
3d29 K 3d29 W
3d29 K 3d29 X
3d29 L 3d29 M
3d29 L 3d29 V
3d29 L 3d29 W
3d29 M 3d29 N
3d29 M 3d29 V
3d29 O 3d29 P
3d29 O 3d29 U
3d29 O 3d29 V
3d29 O 3d29 W
3d29 P 3d29 Q
3d29 P 3d29 W
3d29 P 3d29 X
3d29 Q 3d29 R
3d29 R 3d29 S
3d29 R 3d29 Y
3d29 R 3d29 Z
3d29 S 3d29 T
3d29 T 3d29 U
3d29 U 3d29 V
3d29 V 3d29 W
3d29 W 3d29 X
3d29 X 3d29 Y
3d29 Y 3d29 Z
3d2u B 3d2u D
3d2u F 3d2u H
3d7o A 3d7o B
3dbh A 3dbh B
3dbh C 3dbh D
3dbh E 3dbh F
3dbh G 3dbh H
3dbj A 3dbj B
3dbj C 3dbj D
3dbj E 3dbj F
3dbj G 3dbj H
3dbl A 3dbl B
3dbl C 3dbl D
3dbl E 3dbl F
3dbl G 3dbl H
3dbx A 3dbx B
3dhr A 3dhr B
3dhr A 3dhr D
3dhr B 3dhr C
3dhr C 3dhr D
3dhr E 3dhr F
3dhr E 3dhr H
3dhr F 3dhr G
3dhr G 3dhr H
3dht A 3dht B
3du3 L 3du3 M
3duf A 3duf B
3duf A 3duf D
3duf B 3duf C
3duf C 3duf D
3duf E 3duf F
3duf E 3duf H
3duf F 3duf G
3duf G 3duf H
3duq L 3duq M
3dut A 3dut B
3dut A 3dut D
3dut B 3dut C
3dut C 3dut D
3duu A 3duu B
3duu C 3duu D
3dv0 A 3dv0 B
3dv0 A 3dv0 D
3dv0 B 3dv0 C
3dv0 C 3dv0 D
3dv0 E 3dv0 F
3dv0 E 3dv0 H
3dv0 F 3dv0 G
3dv0 G 3dv0 H
3dva A 3dva B
3dva A 3dva D
3dva B 3dva C
3dva C 3dva D
3dva E 3dva F
3dva E 3dva H
3dva F 3dva G
3dva G 3dva H
3dvg A 3dvg B
3dvn A 3dvn B
3dvn H 3dvn L
3dx9 A 3dx9 B
3dx9 C 3dx9 D
3dxj C 3dxj D
3dxk A 3dxk B
3dxk D 3dxk F
3dxm A 3dxm B
3dxm D 3dxm F
3dy3 1 3dy3 2
3dy3 1 3dy3 H
3dy3 1 3dy3 N
3dy3 1 3dy3 S
3dy3 1 3dy3 Z
3dy3 2 3dy3 M
3dy3 2 3dy3 T
3dy3 2 3dy3 U
3dy3 2 3dy3 V
3dy3 A 3dy3 B
3dy3 A 3dy3 G
3dy3 A 3dy3 H
3dy3 A 3dy3 I
3dy3 B 3dy3 C
3dy3 B 3dy3 I
3dy3 B 3dy3 J
3dy3 C 3dy3 D
3dy3 D 3dy3 E
3dy3 D 3dy3 K
3dy3 D 3dy3 L
3dy3 E 3dy3 F
3dy3 E 3dy3 M
3dy3 F 3dy3 G
3dy3 F 3dy3 N
3dy3 G 3dy3 H
3dy3 G 3dy3 N
3dy3 H 3dy3 I
3dy3 H 3dy3 N
3dy3 H 3dy3 Z
3dy3 I 3dy3 J
3dy3 I 3dy3 Y
3dy3 I 3dy3 Z
3dy3 J 3dy3 K
3dy3 J 3dy3 Y
3dy3 K 3dy3 L
3dy3 K 3dy3 W
3dy3 K 3dy3 X
3dy3 L 3dy3 M
3dy3 L 3dy3 V
3dy3 L 3dy3 W
3dy3 M 3dy3 N
3dy3 M 3dy3 V
3dy3 O 3dy3 P
3dy3 O 3dy3 U
3dy3 O 3dy3 V
3dy3 O 3dy3 W
3dy3 P 3dy3 Q
3dy3 P 3dy3 W
3dy3 P 3dy3 X
3dy3 Q 3dy3 R
3dy3 R 3dy3 S
3dy3 R 3dy3 Y
3dy3 R 3dy3 Z
3dy3 S 3dy3 T
3dy3 T 3dy3 U
3dy3 U 3dy3 V
3dy3 V 3dy3 W
3dy3 W 3dy3 X
3dy3 X 3dy3 Y
3dy3 Y 3dy3 Z
3dy4 1 3dy4 2
3dy4 1 3dy4 H
3dy4 1 3dy4 N
3dy4 1 3dy4 S
3dy4 1 3dy4 Z
3dy4 2 3dy4 M
3dy4 2 3dy4 T
3dy4 2 3dy4 U
3dy4 2 3dy4 V
3dy4 A 3dy4 B
3dy4 A 3dy4 G
3dy4 A 3dy4 H
3dy4 A 3dy4 I
3dy4 B 3dy4 C
3dy4 B 3dy4 I
3dy4 B 3dy4 J
3dy4 C 3dy4 D
3dy4 C 3dy4 J
3dy4 D 3dy4 E
3dy4 D 3dy4 K
3dy4 D 3dy4 L
3dy4 E 3dy4 F
3dy4 E 3dy4 M
3dy4 F 3dy4 G
3dy4 F 3dy4 N
3dy4 G 3dy4 H
3dy4 G 3dy4 N
3dy4 H 3dy4 I
3dy4 H 3dy4 N
3dy4 H 3dy4 Z
3dy4 I 3dy4 J
3dy4 I 3dy4 Y
3dy4 I 3dy4 Z
3dy4 J 3dy4 K
3dy4 J 3dy4 Y
3dy4 K 3dy4 L
3dy4 K 3dy4 W
3dy4 K 3dy4 X
3dy4 L 3dy4 M
3dy4 L 3dy4 V
3dy4 L 3dy4 W
3dy4 M 3dy4 N
3dy4 M 3dy4 V
3dy4 O 3dy4 P
3dy4 O 3dy4 U
3dy4 O 3dy4 V
3dy4 O 3dy4 W
3dy4 P 3dy4 Q
3dy4 P 3dy4 W
3dy4 P 3dy4 X
3dy4 Q 3dy4 R
3dy4 Q 3dy4 X
3dy4 R 3dy4 S
3dy4 R 3dy4 Y
3dy4 R 3dy4 Z
3dy4 S 3dy4 T
3dy4 T 3dy4 U
3dy4 U 3dy4 V
3dy4 V 3dy4 W
3dy4 W 3dy4 X
3dy4 X 3dy4 Y
3dy4 Y 3dy4 Z
3e3q C 3e3q F
3e47 1 3e47 2
3e47 1 3e47 H
3e47 1 3e47 N
3e47 1 3e47 S
3e47 1 3e47 Z
3e47 2 3e47 M
3e47 2 3e47 T
3e47 2 3e47 U
3e47 2 3e47 V
3e47 A 3e47 B
3e47 A 3e47 G
3e47 A 3e47 H
3e47 A 3e47 I
3e47 B 3e47 C
3e47 B 3e47 I
3e47 B 3e47 J
3e47 C 3e47 J
3e47 E 3e47 F
3e47 E 3e47 M
3e47 F 3e47 G
3e47 F 3e47 N
3e47 G 3e47 H
3e47 G 3e47 N
3e47 H 3e47 I
3e47 H 3e47 N
3e47 H 3e47 Z
3e47 I 3e47 J
3e47 I 3e47 Y
3e47 I 3e47 Z
3e47 J 3e47 K
3e47 J 3e47 Y
3e47 K 3e47 L
3e47 K 3e47 W
3e47 K 3e47 X
3e47 L 3e47 M
3e47 L 3e47 V
3e47 L 3e47 W
3e47 M 3e47 N
3e47 M 3e47 V
3e47 O 3e47 P
3e47 O 3e47 U
3e47 O 3e47 V
3e47 O 3e47 W
3e47 P 3e47 Q
3e47 P 3e47 W
3e47 P 3e47 X
3e47 S 3e47 T
3e47 T 3e47 U
3e47 U 3e47 V
3e47 V 3e47 W
3e47 W 3e47 X
3e47 X 3e47 Y
3e47 Y 3e47 Z
3e6f A 3e6f B
3e6h A 3e6h B
3ehb C 3ehb D
3ej3 A 3ej3 D
3ej3 B 3ej3 E
3ej3 C 3ej3 F
3ej3 G 3ej3 J
3ej3 H 3ej3 K
3ej3 I 3ej3 L
3ej7 A 3ej7 D
3ej7 B 3ej7 E
3ej7 C 3ej7 F
3ej7 G 3ej7 J
3ej7 H 3ej7 K
3ej7 I 3ej7 L
3eql C 3eql D
3eql M 3eql N
3eu1 A 3eu1 B
3eu1 A 3eu1 D
3eu1 B 3eu1 C
3eu1 C 3eu1 D
3exf A 3exf B
3exf A 3exf D
3exf B 3exf C
3exf C 3exf D
3exf E 3exf F
3exf E 3exf H
3exf F 3exf G
3exf G 3exf H
3exh A 3exh B
3exh A 3exh D
3exh B 3exh C
3exh C 3exh D
3exh E 3exh F
3exh E 3exh H
3exh F 3exh G
3exh G 3exh H
3exi A 3exi B
3eyv A 3eyv B
3eyv H 3eyv L
3f1n A 3f1n B
3f1o A 3f1o B
3fal A 3fal B
3fal A 3fal D
3fal B 3fal C
3fal C 3fal D
3fb5 A 3fb5 B
3fct A 3fct B
3fct C 3fct D
3fo9 A 3fo9 B
3fo9 H 3fo9 L
3fru A 3fru B
3fru C 3fru D
3fru E 3fru F
3fs4 A 3fs4 B
3fs4 A 3fs4 D
3fs4 B 3fs4 C
3fs4 C 3fs4 D
3g08 A 3g08 B
3g7f L 3g7f M
3gb7 A 3gb7 B
3gkv A 3gkv B
3gml A 3gml B
3gmm A 3gmm B
3gmn A 3gmn B
3gmo A 3gmo B
3gmp A 3gmp B
3gmq A 3gmq B
3gmr A 3gmr B
3gou A 3gou B
3gou A 3gou D
3gou B 3gou C
3gou C 3gou D
3gpj 1 3gpj 2
3gpj 1 3gpj H
3gpj 1 3gpj N
3gpj 1 3gpj S
3gpj 1 3gpj Z
3gpj 2 3gpj M
3gpj 2 3gpj T
3gpj 2 3gpj U
3gpj 2 3gpj V
3gpj A 3gpj B
3gpj A 3gpj G
3gpj A 3gpj H
3gpj A 3gpj I
3gpj B 3gpj C
3gpj B 3gpj I
3gpj B 3gpj J
3gpj C 3gpj D
3gpj C 3gpj J
3gpj D 3gpj E
3gpj D 3gpj K
3gpj D 3gpj L
3gpj E 3gpj F
3gpj E 3gpj M
3gpj F 3gpj G
3gpj F 3gpj N
3gpj G 3gpj H
3gpj G 3gpj N
3gpj H 3gpj I
3gpj H 3gpj N
3gpj H 3gpj Z
3gpj I 3gpj J
3gpj I 3gpj Y
3gpj I 3gpj Z
3gpj J 3gpj K
3gpj J 3gpj Y
3gpj K 3gpj L
3gpj K 3gpj W
3gpj K 3gpj X
3gpj L 3gpj M
3gpj L 3gpj V
3gpj L 3gpj W
3gpj M 3gpj N
3gpj M 3gpj V
3gpj O 3gpj P
3gpj O 3gpj U
3gpj O 3gpj V
3gpj O 3gpj W
3gpj P 3gpj Q
3gpj P 3gpj W
3gpj P 3gpj X
3gpj Q 3gpj R
3gpj Q 3gpj X
3gpj R 3gpj S
3gpj R 3gpj Y
3gpj R 3gpj Z
3gpj S 3gpj T
3gpj T 3gpj U
3gpj U 3gpj V
3gpj V 3gpj W
3gpj W 3gpj X
3gpj X 3gpj Y
3gpj Y 3gpj Z
3gpt 1 3gpt 2
3gpt 1 3gpt H
3gpt 1 3gpt N
3gpt 1 3gpt S
3gpt 1 3gpt T
3gpt 1 3gpt Z
3gpt 2 3gpt M
3gpt 2 3gpt T
3gpt 2 3gpt U
3gpt 2 3gpt V
3gpt A 3gpt B
3gpt A 3gpt G
3gpt A 3gpt H
3gpt A 3gpt I
3gpt B 3gpt C
3gpt B 3gpt I
3gpt B 3gpt J
3gpt C 3gpt D
3gpt D 3gpt E
3gpt D 3gpt K
3gpt D 3gpt L
3gpt E 3gpt F
3gpt E 3gpt M
3gpt F 3gpt G
3gpt F 3gpt M
3gpt F 3gpt N
3gpt G 3gpt H
3gpt G 3gpt N
3gpt H 3gpt I
3gpt H 3gpt N
3gpt H 3gpt Z
3gpt I 3gpt J
3gpt I 3gpt Y
3gpt I 3gpt Z
3gpt J 3gpt K
3gpt J 3gpt Y
3gpt K 3gpt L
3gpt K 3gpt W
3gpt K 3gpt X
3gpt L 3gpt M
3gpt L 3gpt V
3gpt L 3gpt W
3gpt M 3gpt N
3gpt M 3gpt V
3gpt O 3gpt P
3gpt O 3gpt U
3gpt O 3gpt V
3gpt O 3gpt W
3gpt P 3gpt Q
3gpt P 3gpt W
3gpt P 3gpt X
3gpt Q 3gpt R
3gpt Q 3gpt X
3gpt R 3gpt S
3gpt R 3gpt Y
3gpt R 3gpt Z
3gpt S 3gpt T
3gpt T 3gpt U
3gpt U 3gpt V
3gpt V 3gpt W
3gpt W 3gpt X
3gpt X 3gpt Y
3gpt Y 3gpt Z
3gpw 1 3gpw 2
3gpw 1 3gpw H
3gpw 1 3gpw N
3gpw 1 3gpw S
3gpw 1 3gpw T
3gpw 1 3gpw Z
3gpw 2 3gpw M
3gpw 2 3gpw T
3gpw 2 3gpw U
3gpw 2 3gpw V
3gpw A 3gpw B
3gpw A 3gpw G
3gpw A 3gpw H
3gpw A 3gpw I
3gpw B 3gpw C
3gpw B 3gpw I
3gpw B 3gpw J
3gpw C 3gpw D
3gpw D 3gpw E
3gpw D 3gpw K
3gpw D 3gpw L
3gpw E 3gpw F
3gpw E 3gpw M
3gpw F 3gpw G
3gpw F 3gpw M
3gpw F 3gpw N
3gpw G 3gpw H
3gpw G 3gpw N
3gpw H 3gpw I
3gpw H 3gpw N
3gpw H 3gpw Z
3gpw I 3gpw J
3gpw I 3gpw Y
3gpw I 3gpw Z
3gpw J 3gpw K
3gpw J 3gpw Y
3gpw K 3gpw L
3gpw K 3gpw W
3gpw K 3gpw X
3gpw L 3gpw M
3gpw L 3gpw V
3gpw L 3gpw W
3gpw M 3gpw N
3gpw M 3gpw V
3gpw O 3gpw P
3gpw O 3gpw U
3gpw O 3gpw V
3gpw O 3gpw W
3gpw P 3gpw Q
3gpw P 3gpw W
3gpw P 3gpw X
3gpw Q 3gpw R
3gpw Q 3gpw X
3gpw R 3gpw S
3gpw R 3gpw Y
3gpw R 3gpw Z
3gpw S 3gpw T
3gpw T 3gpw U
3gpw U 3gpw V
3gpw V 3gpw W
3gpw W 3gpw X
3gpw X 3gpw Y
3gpw Y 3gpw Z
3gqg A 3gqg B
3gqg A 3gqg D
3gqg B 3gqg C
3gqg C 3gqg D
3gqp A 3gqp B
3gqp A 3gqp D
3gqp B 3gqp C
3gqp C 3gqp D
3gsn A 3gsn B
3gsn H 3gsn L
3gso A 3gso B
3gsq A 3gsq B
3gsr A 3gsr B
3gsu A 3gsu B
3gsv A 3gsv B
3gsw A 3gsw B
3gsx A 3gsx B
3gys A 3gys B
3gys A 3gys D
3gys B 3gys C
3gys C 3gys D
3gys E 3gys F
3gys E 3gys H
3gys F 3gys G
3gys G 3gys H
3h1j A 3h1j B
3h1j D 3h1j E
3h1j D 3h1j G
3h1j E 3h1j G
3h1j E 3h1j J
3h1j N 3h1j O
3h1j Q 3h1j R
3h1j Q 3h1j T
3h1j Q 3h1j W
3h1j R 3h1j T
3h1j R 3h1j W
3h3p H 3h3p L
3h3p I 3h3p M
3h6f 1 3h6f 2
3h6f 1 3h6f T
3h6f 2 3h6f U
3h6f A 3h6f H
3h6f A 3h6f P
3h6f B 3h6f C
3h6f B 3h6f H
3h6f C 3h6f I
3h6f D 3h6f E
3h6f D 3h6f R
3h6f E 3h6f K
3h6f F 3h6f G
3h6f F 3h6f N
3h6f G 3h6f W
3h6f I 3h6f J
3h6f J 3h6f S
3h6f K 3h6f L
3h6f L 3h6f M
3h6f M 3h6f N
3h6f O 3h6f P
3h6f O 3h6f V
3h6f Q 3h6f R
3h6f Q 3h6f Z
3h6f S 3h6f T
3h6f U 3h6f V
3h6f W 3h6f X
3h6f X 3h6f Y
3h6f Y 3h6f Z
3h6i 1 3h6i 2
3h6i 1 3h6i T
3h6i 2 3h6i U
3h6i A 3h6i H
3h6i A 3h6i P
3h6i B 3h6i C
3h6i B 3h6i H
3h6i C 3h6i I
3h6i D 3h6i E
3h6i E 3h6i K
3h6i F 3h6i G
3h6i F 3h6i N
3h6i G 3h6i W
3h6i I 3h6i J
3h6i J 3h6i S
3h6i K 3h6i L
3h6i L 3h6i M
3h6i M 3h6i N
3h6i O 3h6i P
3h6i O 3h6i V
3h6i Q 3h6i R
3h6i Q 3h6i Z
3h6i S 3h6i T
3h6i U 3h6i V
3h6i W 3h6i X
3h6i X 3h6i Y
3h6i Y 3h6i Z
3h7w A 3h7w B
3h82 A 3h82 B
3hb3 C 3hb3 D
3he6 A 3he6 B
3he6 C 3he6 D
3he7 A 3he7 B
3he7 C 3he7 D
3hf9 1 3hf9 2
3hf9 2 3hf9 U
3hf9 3 3hf9 4
3hf9 A 3hf9 H
3hf9 B 3hf9 C
3hf9 C 3hf9 I
3hf9 D 3hf9 E
3hf9 E 3hf9 K
3hf9 F 3hf9 G
3hf9 G 3hf9 W
3hf9 I 3hf9 J
3hf9 J 3hf9 S
3hf9 K 3hf9 L
3hf9 M 3hf9 N
3hf9 O 3hf9 P
3hf9 O 3hf9 V
3hf9 Q 3hf9 R
3hf9 Q 3hf9 Z
3hf9 S 3hf9 T
3hf9 U 3hf9 V
3hf9 W 3hf9 X
3hf9 Y 3hf9 Z
3hfa 1 3hfa 2
3hfa 1 3hfa T
3hfa 2 3hfa U
3hfa A 3hfa H
3hfa A 3hfa P
3hfa B 3hfa C
3hfa B 3hfa H
3hfa C 3hfa I
3hfa D 3hfa E
3hfa D 3hfa R
3hfa E 3hfa K
3hfa F 3hfa G
3hfa F 3hfa N
3hfa G 3hfa W
3hfa I 3hfa J
3hfa J 3hfa S
3hfa K 3hfa L
3hfa L 3hfa M
3hfa M 3hfa N
3hfa O 3hfa P
3hfa O 3hfa V
3hfa Q 3hfa R
3hfa Q 3hfa Z
3hfa S 3hfa T
3hfa U 3hfa V
3hfa W 3hfa X
3hfa X 3hfa Y
3hfa Y 3hfa Z
3huj A 3huj B
3huj C 3huj D
3huj E 3huj F
3huj G 3huj H
3hxn A 3hxn B
3hxn A 3hxn D
3hxn B 3hxn C
3hxn C 3hxn D
3hye 1 3hye 2
3hye 1 3hye H
3hye 1 3hye N
3hye 1 3hye S
3hye 1 3hye T
3hye 1 3hye Z
3hye 2 3hye M
3hye 2 3hye T
3hye 2 3hye U
3hye 2 3hye V
3hye A 3hye B
3hye A 3hye G
3hye A 3hye H
3hye A 3hye I
3hye B 3hye C
3hye B 3hye I
3hye B 3hye J
3hye C 3hye D
3hye C 3hye J
3hye D 3hye E
3hye D 3hye K
3hye D 3hye L
3hye E 3hye F
3hye E 3hye M
3hye F 3hye G
3hye F 3hye M
3hye F 3hye N
3hye G 3hye H
3hye G 3hye N
3hye H 3hye I
3hye H 3hye N
3hye H 3hye Z
3hye I 3hye J
3hye I 3hye Y
3hye I 3hye Z
3hye J 3hye K
3hye J 3hye Y
3hye K 3hye L
3hye K 3hye W
3hye K 3hye X
3hye L 3hye M
3hye L 3hye V
3hye L 3hye W
3hye M 3hye N
3hye M 3hye V
3hye O 3hye P
3hye O 3hye U
3hye O 3hye V
3hye O 3hye W
3hye P 3hye Q
3hye P 3hye W
3hye P 3hye X
3hye Q 3hye R
3hye Q 3hye X
3hye R 3hye S
3hye R 3hye Y
3hye R 3hye Z
3hye S 3hye T
3hye T 3hye U
3hye U 3hye V
3hye V 3hye W
3hye W 3hye X
3hye X 3hye Y
3hye Y 3hye Z
3i01 A 3i01 M
3i01 A 3i01 N
3i01 B 3i01 M
3i01 B 3i01 N
3i01 C 3i01 O
3i01 C 3i01 P
3i01 D 3i01 O
3i01 D 3i01 P
3i04 A 3i04 M
3i04 A 3i04 N
3i04 B 3i04 M
3i04 B 3i04 N
3i04 C 3i04 O
3i04 C 3i04 P
3i04 D 3i04 O
3i04 D 3i04 P
3i4d L 3i4d M
3ic0 A 3ic0 B
3ic0 A 3ic0 D
3ic0 B 3ic0 C
3ic0 C 3ic0 D
3ic2 A 3ic2 B
3ic2 A 3ic2 D
3ic2 B 3ic2 C
3ic2 C 3ic2 D
3iga A 3iga B
3ilp A 3ilp B
3ilq C 3ilq D
3ixp A 3ixp D
3jrm A 3jrm H
3jrm A 3jrm N
3jrm B 3jrm H
3jrm B 3jrm I
3jrm C 3jrm I
3jrm C 3jrm J
3jrm D 3jrm J
3jrm D 3jrm K
3jrm E 3jrm K
3jrm E 3jrm L
3jrm F 3jrm L
3jrm F 3jrm M
3jrm G 3jrm M
3jrm G 3jrm N
3jse A 3jse H
3jse A 3jse N
3jse B 3jse H
3jse B 3jse I
3jse C 3jse I
3jse C 3jse J
3jse D 3jse J
3jse D 3jse K
3jse E 3jse K
3jse E 3jse L
3jse F 3jse L
3jse F 3jse M
3jse G 3jse M
3jse G 3jse N
3jvg A 3jvg C
3jvg B 3jvg D
3k1a A 3k1a B
3k1a A 3k1a D
3k1a B 3k1a C
3k1a C 3k1a D
3kpl A 3kpl B
3kpm A 3kpm B
3kpn A 3kpn B
3kpo A 3kpo B
3kpp A 3kpp B
3kpq A 3kpq B
3kpr A 3kpr B
3kpr D 3kpr E
3kpr F 3kpr G
3kpr I 3kpr J
3kps A 3kps B
3kps D 3kps E
3krd 1 3krd 2
3krd 1 3krd T
3krd 2 3krd U
3krd A 3krd H
3krd A 3krd P
3krd B 3krd C
3krd B 3krd H
3krd C 3krd I
3krd D 3krd E
3krd D 3krd R
3krd E 3krd K
3krd F 3krd G
3krd F 3krd N
3krd G 3krd W
3krd I 3krd J
3krd J 3krd S
3krd K 3krd L
3krd L 3krd M
3krd M 3krd N
3krd O 3krd P
3krd O 3krd V
3krd Q 3krd R
3krd Q 3krd Z
3krd S 3krd T
3krd U 3krd V
3krd W 3krd X
3krd X 3krd Y
3krd Y 3krd Z
3l71 A 3l71 B
3l71 E 3l71 G
3l71 E 3l71 J
3l71 N 3l71 O
3l71 Q 3l71 R
3l71 Q 3l71 T
3l71 R 3l71 T
3l71 R 3l71 W
3l9r A 3l9r B
3l9r C 3l9r D
3l9r E 3l9r F
3l9r G 3l9r H
3lev H 3lev L
3lh2 H 3lh2 L
3lh2 I 3lh2 M
3lh2 J 3lh2 N
3lh2 K 3lh2 O
3lk3 A 3lk3 B
3lkn A 3lkn B
3lko A 3lko B
3lkp A 3lkp B
3lkq A 3lkq B
3lkr A 3lkr B
3lks A 3lks B
3lkt A 3lkt M
3lkt B 3lkt N
3lkt C 3lkt M
3lkt C 3lkt O
3lkt D 3lkt P
3lkt E 3lkt Q
3lkt F 3lkt P
3lkt F 3lkt R
3lmx A 3lmx M
3lmx A 3lmx N
3lmx B 3lmx N
3lmx C 3lmx M
3lmx C 3lmx O
3lqd A 3lqd B
3lqd A 3lqd D
3lqd B 3lqd C
3lqd C 3lqd D
3lxv A 3lxv M
3lxv B 3lxv M
3lxv B 3lxv N
3lxv C 3lxv O
3m1v A 3m1v B
3m1v A 3m1v C
3m1v A 3m1v E
3m1v A 3m1v F
3m1v B 3m1v C
3m1v B 3m1v D
3m1v C 3m1v D
3m1v D 3m1v E
3m1v D 3m1v F
3m1v E 3m1v F
3m2r A 3m2r B
3m2r A 3m2r C
3m2r A 3m2r E
3m2r A 3m2r F
3m2r B 3m2r C
3m2r B 3m2r D
3m2r C 3m2r D
3m2r D 3m2r E
3m2r D 3m2r F
3m2r E 3m2r F
3m2u A 3m2u B
3m2u A 3m2u C
3m2u A 3m2u E
3m2u A 3m2u F
3m2u B 3m2u C
3m2u B 3m2u D
3m2u C 3m2u D
3m2u D 3m2u E
3m2u D 3m2u F
3m2u E 3m2u F
3m2v A 3m2v B
3m2v A 3m2v C
3m2v A 3m2v E
3m2v A 3m2v F
3m2v B 3m2v C
3m2v B 3m2v D
3m2v C 3m2v D
3m2v D 3m2v E
3m2v D 3m2v F
3m2v E 3m2v F
3m30 A 3m30 B
3m30 A 3m30 C
3m30 A 3m30 E
3m30 A 3m30 F
3m30 B 3m30 C
3m30 B 3m30 D
3m30 C 3m30 D
3m30 D 3m30 E
3m30 D 3m30 F
3m30 E 3m30 F
3m32 A 3m32 B
3m32 A 3m32 C
3m32 A 3m32 E
3m32 A 3m32 F
3m32 B 3m32 C
3m32 B 3m32 D
3m32 C 3m32 D
3m32 D 3m32 E
3m32 D 3m32 F
3m32 E 3m32 F
3ma7 A 3ma7 B
3ma7 C 3ma7 D
3mfe 1 3mfe 2
3mfe 1 3mfe T
3mfe 2 3mfe U
3mfe A 3mfe H
3mfe A 3mfe P
3mfe B 3mfe C
3mfe B 3mfe H
3mfe C 3mfe I
3mfe D 3mfe E
3mfe D 3mfe R
3mfe E 3mfe K
3mfe F 3mfe G
3mfe F 3mfe N
3mfe G 3mfe W
3mfe I 3mfe J
3mfe J 3mfe S
3mfe K 3mfe L
3mfe L 3mfe M
3mfe M 3mfe N
3mfe O 3mfe P
3mfe O 3mfe V
3mfe Q 3mfe R
3mfe S 3mfe T
3mfe U 3mfe V
3mfe W 3mfe X
3mfe X 3mfe Y
3mfe Y 3mfe Z
3mfl A 3mfl M
3mfl B 3mfl M
3mfl B 3mfl N
3mfl C 3mfl O
3mg0 1 3mg0 2
3mg0 1 3mg0 H
3mg0 1 3mg0 N
3mg0 1 3mg0 S
3mg0 1 3mg0 Z
3mg0 2 3mg0 M
3mg0 2 3mg0 T
3mg0 2 3mg0 U
3mg0 2 3mg0 V
3mg0 A 3mg0 B
3mg0 A 3mg0 G
3mg0 A 3mg0 H
3mg0 A 3mg0 I
3mg0 B 3mg0 C
3mg0 B 3mg0 J
3mg0 C 3mg0 D
3mg0 D 3mg0 E
3mg0 D 3mg0 K
3mg0 D 3mg0 L
3mg0 E 3mg0 F
3mg0 E 3mg0 M
3mg0 F 3mg0 G
3mg0 F 3mg0 M
3mg0 F 3mg0 N
3mg0 G 3mg0 H
3mg0 G 3mg0 N
3mg0 H 3mg0 I
3mg0 H 3mg0 N
3mg0 H 3mg0 Z
3mg0 I 3mg0 J
3mg0 I 3mg0 Y
3mg0 I 3mg0 Z
3mg0 J 3mg0 K
3mg0 J 3mg0 Y
3mg0 K 3mg0 L
3mg0 K 3mg0 W
3mg0 K 3mg0 X
3mg0 L 3mg0 M
3mg0 L 3mg0 V
3mg0 L 3mg0 W
3mg0 M 3mg0 N
3mg0 M 3mg0 V
3mg0 O 3mg0 P
3mg0 O 3mg0 U
3mg0 O 3mg0 V
3mg0 O 3mg0 W
3mg0 P 3mg0 Q
3mg0 P 3mg0 W
3mg0 P 3mg0 X
3mg0 Q 3mg0 R
3mg0 R 3mg0 S
3mg0 R 3mg0 Y
3mg0 R 3mg0 Z
3mg0 S 3mg0 T
3mg0 T 3mg0 U
3mg0 U 3mg0 V
3mg0 V 3mg0 W
3mg0 W 3mg0 X
3mg0 X 3mg0 Y
3mg0 Y 3mg0 Z
3mg6 1 3mg6 2
3mg6 1 3mg6 H
3mg6 1 3mg6 N
3mg6 1 3mg6 S
3mg6 1 3mg6 T
3mg6 1 3mg6 Z
3mg6 2 3mg6 M
3mg6 2 3mg6 T
3mg6 2 3mg6 U
3mg6 2 3mg6 V
3mg6 A 3mg6 B
3mg6 A 3mg6 G
3mg6 A 3mg6 H
3mg6 A 3mg6 I
3mg6 B 3mg6 C
3mg6 B 3mg6 I
3mg6 B 3mg6 J
3mg6 C 3mg6 D
3mg6 D 3mg6 E
3mg6 D 3mg6 K
3mg6 D 3mg6 L
3mg6 E 3mg6 F
3mg6 E 3mg6 M
3mg6 F 3mg6 G
3mg6 F 3mg6 M
3mg6 F 3mg6 N
3mg6 G 3mg6 H
3mg6 G 3mg6 N
3mg6 H 3mg6 I
3mg6 H 3mg6 N
3mg6 H 3mg6 Z
3mg6 I 3mg6 J
3mg6 I 3mg6 Y
3mg6 I 3mg6 Z
3mg6 J 3mg6 K
3mg6 J 3mg6 Y
3mg6 K 3mg6 L
3mg6 K 3mg6 W
3mg6 K 3mg6 X
3mg6 L 3mg6 M
3mg6 L 3mg6 V
3mg6 L 3mg6 W
3mg6 M 3mg6 N
3mg6 M 3mg6 V
3mg6 O 3mg6 P
3mg6 O 3mg6 U
3mg6 O 3mg6 V
3mg6 O 3mg6 W
3mg6 P 3mg6 Q
3mg6 P 3mg6 W
3mg6 P 3mg6 X
3mg6 Q 3mg6 R
3mg6 R 3mg6 S
3mg6 R 3mg6 Y
3mg6 R 3mg6 Z
3mg6 S 3mg6 T
3mg6 T 3mg6 U
3mg6 U 3mg6 V
3mg6 V 3mg6 W
3mg6 W 3mg6 X
3mg6 X 3mg6 Y
3mg6 Y 3mg6 Z
3mg7 1 3mg7 2
3mg7 1 3mg7 H
3mg7 1 3mg7 N
3mg7 1 3mg7 S
3mg7 1 3mg7 T
3mg7 1 3mg7 Z
3mg7 2 3mg7 M
3mg7 2 3mg7 U
3mg7 2 3mg7 V
3mg7 A 3mg7 B
3mg7 A 3mg7 G
3mg7 A 3mg7 H
3mg7 A 3mg7 I
3mg7 B 3mg7 C
3mg7 B 3mg7 I
3mg7 B 3mg7 J
3mg7 C 3mg7 D
3mg7 D 3mg7 E
3mg7 D 3mg7 K
3mg7 D 3mg7 L
3mg7 E 3mg7 F
3mg7 E 3mg7 M
3mg7 F 3mg7 G
3mg7 F 3mg7 M
3mg7 F 3mg7 N
3mg7 G 3mg7 H
3mg7 G 3mg7 N
3mg7 H 3mg7 I
3mg7 H 3mg7 N
3mg7 H 3mg7 Z
3mg7 I 3mg7 J
3mg7 I 3mg7 Y
3mg7 I 3mg7 Z
3mg7 J 3mg7 K
3mg7 J 3mg7 Y
3mg7 K 3mg7 L
3mg7 K 3mg7 W
3mg7 K 3mg7 X
3mg7 L 3mg7 M
3mg7 L 3mg7 V
3mg7 L 3mg7 W
3mg7 M 3mg7 N
3mg7 M 3mg7 V
3mg7 O 3mg7 P
3mg7 O 3mg7 U
3mg7 O 3mg7 V
3mg7 O 3mg7 W
3mg7 P 3mg7 Q
3mg7 P 3mg7 W
3mg7 P 3mg7 X
3mg7 Q 3mg7 R
3mg7 Q 3mg7 X
3mg7 R 3mg7 S
3mg7 R 3mg7 Y
3mg7 R 3mg7 Z
3mg7 S 3mg7 T
3mg7 T 3mg7 U
3mg7 U 3mg7 V
3mg7 V 3mg7 W
3mg7 W 3mg7 X
3mg7 X 3mg7 Y
3mg7 Y 3mg7 Z
3mg8 1 3mg8 2
3mg8 1 3mg8 H
3mg8 1 3mg8 N
3mg8 1 3mg8 S
3mg8 1 3mg8 Z
3mg8 2 3mg8 M
3mg8 2 3mg8 T
3mg8 2 3mg8 U
3mg8 2 3mg8 V
3mg8 A 3mg8 B
3mg8 A 3mg8 G
3mg8 A 3mg8 H
3mg8 A 3mg8 I
3mg8 B 3mg8 C
3mg8 B 3mg8 I
3mg8 B 3mg8 J
3mg8 C 3mg8 D
3mg8 D 3mg8 E
3mg8 D 3mg8 K
3mg8 D 3mg8 L
3mg8 E 3mg8 F
3mg8 E 3mg8 M
3mg8 F 3mg8 G
3mg8 F 3mg8 M
3mg8 F 3mg8 N
3mg8 G 3mg8 H
3mg8 G 3mg8 N
3mg8 H 3mg8 I
3mg8 H 3mg8 N
3mg8 H 3mg8 Z
3mg8 I 3mg8 J
3mg8 I 3mg8 Y
3mg8 I 3mg8 Z
3mg8 J 3mg8 K
3mg8 J 3mg8 Y
3mg8 K 3mg8 L
3mg8 K 3mg8 W
3mg8 K 3mg8 X
3mg8 L 3mg8 M
3mg8 L 3mg8 V
3mg8 L 3mg8 W
3mg8 M 3mg8 N
3mg8 M 3mg8 V
3mg8 O 3mg8 P
3mg8 O 3mg8 U
3mg8 O 3mg8 V
3mg8 O 3mg8 W
3mg8 P 3mg8 Q
3mg8 P 3mg8 W
3mg8 P 3mg8 X
3mg8 Q 3mg8 R
3mg8 R 3mg8 S
3mg8 R 3mg8 Y
3mg8 R 3mg8 Z
3mg8 S 3mg8 T
3mg8 T 3mg8 U
3mg8 U 3mg8 V
3mg8 V 3mg8 W
3mg8 W 3mg8 X
3mg8 X 3mg8 Y
3mg8 Y 3mg8 Z
3mi1 A 3mi1 M
3mi1 A 3mi1 O
3mi1 B 3mi1 M
3mi1 B 3mi1 N
3mi1 C 3mi1 N
3mi1 C 3mi1 O
3mi5 A 3mi5 M
3mi5 B 3mi5 N
3mi5 C 3mi5 M
3mi5 C 3mi5 O
3mi5 D 3mi5 P
3mi5 E 3mi5 Q
3mi5 F 3mi5 P
3mi5 F 3mi5 R
3min A 3min B
3min A 3min D
3min B 3min C
3min C 3min D
3mka 1 3mka 2
3mka 1 3mka T
3mka 2 3mka U
3mka A 3mka H
3mka A 3mka P
3mka B 3mka C
3mka B 3mka H
3mka C 3mka I
3mka D 3mka E
3mka D 3mka R
3mka E 3mka K
3mka F 3mka G
3mka F 3mka N
3mka G 3mka W
3mka I 3mka J
3mka J 3mka S
3mka K 3mka L
3mka L 3mka M
3mka M 3mka N
3mka O 3mka P
3mka O 3mka V
3mka Q 3mka R
3mka Q 3mka Z
3mka S 3mka T
3mka U 3mka V
3mka W 3mka X
3mka X 3mka Y
3mka Y 3mka Z
3mm6 A 3mm6 B
3mm6 A 3mm6 E
3mm6 B 3mm6 D
3mm6 D 3mm6 E
3mm7 A 3mm7 B
3mm7 A 3mm7 E
3mm7 B 3mm7 D
3mm7 D 3mm7 E
3mm8 A 3mm8 B
3mm8 A 3mm8 E
3mm8 B 3mm8 D
3mm8 D 3mm8 E
3mm9 A 3mm9 B
3mm9 A 3mm9 E
3mm9 B 3mm9 D
3mm9 D 3mm9 E
3mma A 3mma B
3mma A 3mma E
3mma B 3mma D
3mma D 3mma E
3mmc A 3mmc B
3mmc A 3mmc E
3mmc B 3mmc D
3mmc D 3mmc E
3mv4 A 3mv4 M
3mv4 A 3mv4 O
3mv4 B 3mv4 M
3mv4 B 3mv4 N
3mv4 C 3mv4 N
3mv4 C 3mv4 O
3mv6 A 3mv6 M
3mv6 A 3mv6 O
3mv6 B 3mv6 M
3mv6 B 3mv6 N
3mv6 C 3mv6 N
3mv6 C 3mv6 O
3n1x A 3n1x B
3n1y A 3n1y B
3n1z A 3n1z B
3n20 A 3n20 B
3nfe A 3nfe B
3nfe A 3nfe D
3nfe B 3nfe C
3nfe C 3nfe D
3ng6 A 3ng6 B
3ng6 A 3ng6 D
3ng6 B 3ng6 C
3ng6 C 3ng6 D
3nl7 A 3nl7 B
3nmm A 3nmm B
3nmm A 3nmm D
3nmm B 3nmm C
3nmm C 3nmm D
3nqj A 3nqj B
3nzj 1 3nzj 2
3nzj 1 3nzj H
3nzj 1 3nzj N
3nzj 1 3nzj S
3nzj 1 3nzj T
3nzj 1 3nzj Z
3nzj 2 3nzj M
3nzj 2 3nzj T
3nzj 2 3nzj U
3nzj 2 3nzj V
3nzj A 3nzj B
3nzj A 3nzj G
3nzj A 3nzj H
3nzj A 3nzj I
3nzj B 3nzj C
3nzj B 3nzj J
3nzj C 3nzj D
3nzj D 3nzj E
3nzj D 3nzj K
3nzj D 3nzj L
3nzj E 3nzj F
3nzj E 3nzj M
3nzj F 3nzj G
3nzj F 3nzj M
3nzj F 3nzj N
3nzj G 3nzj H
3nzj G 3nzj N
3nzj H 3nzj I
3nzj H 3nzj N
3nzj H 3nzj Z
3nzj I 3nzj J
3nzj I 3nzj Y
3nzj I 3nzj Z
3nzj J 3nzj K
3nzj J 3nzj Y
3nzj K 3nzj L
3nzj K 3nzj W
3nzj K 3nzj X
3nzj L 3nzj M
3nzj L 3nzj V
3nzj L 3nzj W
3nzj M 3nzj N
3nzj M 3nzj V
3nzj O 3nzj P
3nzj O 3nzj U
3nzj O 3nzj V
3nzj O 3nzj W
3nzj P 3nzj Q
3nzj P 3nzj X
3nzj Q 3nzj R
3nzj R 3nzj S
3nzj R 3nzj Y
3nzj R 3nzj Z
3nzj S 3nzj T
3nzj T 3nzj U
3nzj U 3nzj V
3nzj V 3nzj W
3nzj W 3nzj X
3nzj X 3nzj Y
3nzj Y 3nzj Z
3nzw 1 3nzw 2
3nzw 1 3nzw H
3nzw 1 3nzw N
3nzw 1 3nzw S
3nzw 1 3nzw T
3nzw 1 3nzw Z
3nzw 2 3nzw M
3nzw 2 3nzw T
3nzw 2 3nzw U
3nzw 2 3nzw V
3nzw A 3nzw B
3nzw A 3nzw G
3nzw A 3nzw H
3nzw A 3nzw I
3nzw B 3nzw C
3nzw B 3nzw I
3nzw B 3nzw J
3nzw C 3nzw D
3nzw D 3nzw E
3nzw D 3nzw K
3nzw D 3nzw L
3nzw E 3nzw F
3nzw E 3nzw M
3nzw F 3nzw G
3nzw F 3nzw M
3nzw F 3nzw N
3nzw G 3nzw H
3nzw G 3nzw N
3nzw H 3nzw I
3nzw H 3nzw N
3nzw H 3nzw Z
3nzw I 3nzw J
3nzw I 3nzw Y
3nzw I 3nzw Z
3nzw J 3nzw K
3nzw J 3nzw Y
3nzw K 3nzw L
3nzw K 3nzw W
3nzw K 3nzw X
3nzw L 3nzw M
3nzw L 3nzw V
3nzw L 3nzw W
3nzw M 3nzw N
3nzw M 3nzw V
3nzw O 3nzw P
3nzw O 3nzw U
3nzw O 3nzw V
3nzw O 3nzw W
3nzw P 3nzw Q
3nzw P 3nzw W
3nzw P 3nzw X
3nzw Q 3nzw R
3nzw R 3nzw S
3nzw R 3nzw Y
3nzw R 3nzw Z
3nzw S 3nzw T
3nzw T 3nzw U
3nzw U 3nzw V
3nzw V 3nzw W
3nzw W 3nzw X
3nzw X 3nzw Y
3nzw Y 3nzw Z
3nzx 1 3nzx 2
3nzx 1 3nzx H
3nzx 1 3nzx N
3nzx 1 3nzx S
3nzx 1 3nzx T
3nzx 1 3nzx Z
3nzx 2 3nzx M
3nzx 2 3nzx T
3nzx 2 3nzx U
3nzx 2 3nzx V
3nzx A 3nzx B
3nzx A 3nzx G
3nzx A 3nzx H
3nzx A 3nzx I
3nzx B 3nzx C
3nzx B 3nzx I
3nzx B 3nzx J
3nzx C 3nzx D
3nzx C 3nzx J
3nzx D 3nzx E
3nzx D 3nzx K
3nzx D 3nzx L
3nzx E 3nzx F
3nzx E 3nzx M
3nzx F 3nzx G
3nzx F 3nzx M
3nzx F 3nzx N
3nzx G 3nzx H
3nzx G 3nzx N
3nzx H 3nzx I
3nzx H 3nzx N
3nzx H 3nzx Z
3nzx I 3nzx J
3nzx I 3nzx Y
3nzx I 3nzx Z
3nzx J 3nzx K
3nzx J 3nzx Y
3nzx K 3nzx L
3nzx K 3nzx W
3nzx K 3nzx X
3nzx L 3nzx M
3nzx L 3nzx V
3nzx L 3nzx W
3nzx M 3nzx N
3nzx M 3nzx V
3nzx O 3nzx P
3nzx O 3nzx U
3nzx O 3nzx V
3nzx O 3nzx W
3nzx P 3nzx Q
3nzx P 3nzx W
3nzx P 3nzx X
3nzx Q 3nzx R
3nzx Q 3nzx X
3nzx R 3nzx S
3nzx R 3nzx Y
3nzx R 3nzx Z
3nzx S 3nzx T
3nzx T 3nzx U
3nzx U 3nzx V
3nzx V 3nzx W
3nzx W 3nzx X
3nzx X 3nzx Y
3nzx Y 3nzx Z
3o18 A 3o18 B
3o2c A 3o2c B
3o2d A 3o2d L
3o3a A 3o3a B
3o3a D 3o3a E
3o3b A 3o3b B
3o3b D 3o3b E
3o3d A 3o3d B
3o3d D 3o3d E
3o3e A 3o3e B
3o3e D 3o3e E
3o4l A 3o4l B
3o4l D 3o4l E
3o6f C 3o6f D
3o6f G 3o6f H
3o8x A 3o8x B
3o8x C 3o8x D
3o9w A 3o9w B
3o9w C 3o9w D
3oeu 1 3oeu 2
3oeu 1 3oeu H
3oeu 1 3oeu N
3oeu 1 3oeu S
3oeu 1 3oeu T
3oeu 1 3oeu Z
3oeu 2 3oeu M
3oeu 2 3oeu T
3oeu 2 3oeu U
3oeu 2 3oeu V
3oeu A 3oeu B
3oeu A 3oeu G
3oeu A 3oeu H
3oeu A 3oeu I
3oeu B 3oeu C
3oeu B 3oeu I
3oeu B 3oeu J
3oeu C 3oeu D
3oeu D 3oeu E
3oeu D 3oeu K
3oeu D 3oeu L
3oeu E 3oeu F
3oeu E 3oeu M
3oeu F 3oeu G
3oeu F 3oeu M
3oeu F 3oeu N
3oeu G 3oeu H
3oeu G 3oeu N
3oeu H 3oeu I
3oeu H 3oeu N
3oeu H 3oeu Z
3oeu I 3oeu J
3oeu I 3oeu Y
3oeu I 3oeu Z
3oeu J 3oeu K
3oeu J 3oeu Y
3oeu K 3oeu L
3oeu K 3oeu W
3oeu K 3oeu X
3oeu L 3oeu M
3oeu L 3oeu V
3oeu L 3oeu W
3oeu M 3oeu N
3oeu M 3oeu V
3oeu O 3oeu P
3oeu O 3oeu U
3oeu O 3oeu V
3oeu O 3oeu W
3oeu P 3oeu Q
3oeu P 3oeu W
3oeu P 3oeu X
3oeu Q 3oeu R
3oeu Q 3oeu X
3oeu R 3oeu S
3oeu R 3oeu Y
3oeu R 3oeu Z
3oeu S 3oeu T
3oeu T 3oeu U
3oeu U 3oeu V
3oeu V 3oeu W
3oeu W 3oeu X
3oeu X 3oeu Y
3oeu Y 3oeu Z
3oev 1 3oev 2
3oev 1 3oev H
3oev 1 3oev N
3oev 1 3oev S
3oev 1 3oev Z
3oev 2 3oev M
3oev 2 3oev T
3oev 2 3oev U
3oev 2 3oev V
3oev A 3oev B
3oev A 3oev G
3oev A 3oev H
3oev A 3oev I
3oev B 3oev C
3oev B 3oev I
3oev B 3oev J
3oev C 3oev D
3oev D 3oev E
3oev D 3oev K
3oev D 3oev L
3oev E 3oev F
3oev E 3oev M
3oev F 3oev G
3oev F 3oev M
3oev F 3oev N
3oev G 3oev H
3oev G 3oev N
3oev H 3oev I
3oev H 3oev N
3oev H 3oev Z
3oev I 3oev J
3oev I 3oev Y
3oev I 3oev Z
3oev J 3oev K
3oev J 3oev Y
3oev K 3oev L
3oev K 3oev W
3oev K 3oev X
3oev L 3oev M
3oev L 3oev V
3oev L 3oev W
3oev M 3oev N
3oev M 3oev V
3oev O 3oev P
3oev O 3oev U
3oev O 3oev V
3oev O 3oev W
3oev P 3oev Q
3oev P 3oev W
3oev P 3oev X
3oev Q 3oev R
3oev R 3oev S
3oev R 3oev Y
3oev R 3oev Z
3oev S 3oev T
3oev T 3oev U
3oev U 3oev V
3oev V 3oev W
3oev W 3oev X
3oev X 3oev Y
3oev Y 3oev Z
3okj 1 3okj 2
3okj 1 3okj H
3okj 1 3okj N
3okj 1 3okj S
3okj 1 3okj T
3okj 1 3okj Z
3okj 2 3okj M
3okj 2 3okj T
3okj 2 3okj U
3okj 2 3okj V
3okj A 3okj B
3okj A 3okj G
3okj A 3okj H
3okj A 3okj I
3okj B 3okj C
3okj B 3okj I
3okj B 3okj J
3okj C 3okj D
3okj C 3okj J
3okj D 3okj E
3okj D 3okj K
3okj D 3okj L
3okj E 3okj F
3okj E 3okj M
3okj F 3okj G
3okj F 3okj M
3okj F 3okj N
3okj G 3okj H
3okj G 3okj N
3okj H 3okj I
3okj H 3okj N
3okj H 3okj Z
3okj I 3okj J
3okj I 3okj Y
3okj I 3okj Z
3okj J 3okj K
3okj J 3okj Y
3okj K 3okj L
3okj K 3okj W
3okj K 3okj X
3okj L 3okj M
3okj L 3okj V
3okj L 3okj W
3okj M 3okj N
3okj M 3okj V
3okj O 3okj P
3okj O 3okj U
3okj O 3okj V
3okj O 3okj W
3okj P 3okj Q
3okj P 3okj W
3okj P 3okj X
3okj Q 3okj R
3okj Q 3okj X
3okj R 3okj S
3okj R 3okj Y
3okj R 3okj Z
3okj S 3okj T
3okj T 3okj U
3okj U 3okj V
3okj V 3okj W
3okj W 3okj X
3okj X 3okj Y
3okj Y 3okj Z
3onz A 3onz B
3oo4 A 3oo4 B
3oo5 A 3oo5 B
3or6 A 3or6 B
3p4p C 3p4p D
3p4p O 3p4p P
3p5q A 3p5q B
3p77 A 3p77 B
3pc8 A 3pc8 C
3pc8 B 3pc8 D
3pel A 3pel B
3pi8 A 3pi8 B
3pi8 A 3pi8 D
3pi8 B 3pi8 C
3pi8 C 3pi8 D
3pia A 3pia B
3pia A 3pia D
3pia B 3pia C
3pia C 3pia D
3pl6 A 3pl6 B
3pot A 3pot B
3pot A 3pot C
3pot A 3pot E
3pot A 3pot F
3pot B 3pot C
3pot B 3pot D
3pot C 3pot D
3pot D 3pot E
3pot D 3pot F
3pot E 3pot F
3prc L 3prc M
3pt7 A 3pt7 B
3puv F 3puv G
3puw F 3puw G
3pux F 3pux G
3puz F 3puz G
3pwj A 3pwj B
3pwj D 3pwj E
3pwl A 3pwl B
3pwl D 3pwl E
3pwn A 3pwn B
3pwn D 3pwn E
3pwp A 3pwp B
3pwp D 3pwp E
3qdg A 3qdg B
3qdg D 3qdg E
3qdj A 3qdj B
3qdj D 3qdj E
3qdm A 3qdm B
3qdm D 3qdm E
3qeq A 3qeq B
3qeq D 3qeq E
3qeu A 3qeu B
3qeu D 3qeu E
3qfd A 3qfd B
3qfd D 3qfd E
3qfj A 3qfj B
3qfj D 3qfj E
3qh3 A 3qh3 B
3qh3 C 3qh3 D
3qi9 A 3qi9 B
3qi9 C 3qi9 D
3qib A 3qib B
3qib C 3qib D
3qiu A 3qiu B
3qiu C 3qiu D
3qjb A 3qjb B
3qjc A 3qjc B
3qjd A 3qjd B
3qjd A 3qjd D
3qjd B 3qjd C
3qjd C 3qjd D
3qje A 3qje B
3qje A 3qje D
3qje B 3qje C
3qje C 3qje D
3qjf A 3qjf B
3qjf C 3qjf D
3qnx A 3qnx B
3qny A 3qny B
3qny C 3qny D
3qux A 3qux B
3qux C 3qux D
3quy A 3quy B
3quy C 3quy D
3quz A 3quz B
3quz C 3quz D
3r0e A 3r0e B
3r0e C 3r0e D
3r45 A 3r45 B
3r5i A 3r5i B
3r5i A 3r5i D
3r5i B 3r5i C
3r5i C 3r5i D
3rev A 3rev B
3rgv A 3rgv B
3rgv C 3rgv D
3rk2 B 3rk2 C
3rk2 C 3rk2 D
3rk2 F 3rk2 G
3rk2 G 3rk2 H
3rn9 A 3rn9 B
3rna A 3rna B
3rnb A 3rnb B
3rnc A 3rnc B
3rne A 3rne B
3rnf A 3rnf B
3rng A 3rng B
3rse A 3rse B
3rse D 3rse F
3rtq A 3rtq B
3rtq C 3rtq D
3rug A 3rug B
3rug C 3rug D
3rug E 3rug F
3rug G 3rug H
3ryc A 3ryc B
3ryc B 3ryc C
3ryc C 3ryc D
3ryf A 3ryf B
3ryf B 3ryf C
3ryf C 3ryf D
3ryh A 3ryh B
3ryh B 3ryh C
3ryh C 3ryh D
3ryi A 3ryi B
3ryi B 3ryi C
3ryi C 3ryi D
3rzc A 3rzc B
3rzc C 3rzc D
3s66 A 3s66 B
3sdi 1 3sdi 2
3sdi 1 3sdi H
3sdi 1 3sdi N
3sdi 1 3sdi S
3sdi 1 3sdi Z
3sdi 2 3sdi M
3sdi 2 3sdi U
3sdi 2 3sdi V
3sdi A 3sdi B
3sdi A 3sdi G
3sdi A 3sdi H
3sdi A 3sdi I
3sdi B 3sdi C
3sdi B 3sdi I
3sdi B 3sdi J
3sdi C 3sdi D
3sdi C 3sdi J
3sdi D 3sdi E
3sdi D 3sdi K
3sdi D 3sdi L
3sdi E 3sdi F
3sdi E 3sdi M
3sdi F 3sdi G
3sdi F 3sdi N
3sdi G 3sdi H
3sdi G 3sdi N
3sdi H 3sdi I
3sdi H 3sdi N
3sdi H 3sdi Z
3sdi I 3sdi J
3sdi I 3sdi Y
3sdi I 3sdi Z
3sdi J 3sdi K
3sdi J 3sdi Y
3sdi K 3sdi L
3sdi K 3sdi W
3sdi K 3sdi X
3sdi L 3sdi M
3sdi L 3sdi V
3sdi L 3sdi W
3sdi M 3sdi N
3sdi M 3sdi V
3sdi O 3sdi P
3sdi O 3sdi U
3sdi O 3sdi V
3sdi O 3sdi W
3sdi P 3sdi Q
3sdi P 3sdi X
3sdi Q 3sdi R
3sdi R 3sdi S
3sdi R 3sdi Y
3sdi R 3sdi Z
3sdi S 3sdi T
3sdi T 3sdi U
3sdi U 3sdi V
3sdi V 3sdi W
3sdi W 3sdi X
3sdi X 3sdi Y
3sdi Y 3sdi Z
3sdk 1 3sdk 2
3sdk 1 3sdk H
3sdk 1 3sdk N
3sdk 1 3sdk S
3sdk 1 3sdk Z
3sdk 2 3sdk M
3sdk 2 3sdk T
3sdk 2 3sdk U
3sdk 2 3sdk V
3sdk A 3sdk B
3sdk A 3sdk G
3sdk A 3sdk H
3sdk A 3sdk I
3sdk B 3sdk C
3sdk B 3sdk I
3sdk B 3sdk J
3sdk C 3sdk D
3sdk C 3sdk J
3sdk D 3sdk E
3sdk D 3sdk K
3sdk D 3sdk L
3sdk E 3sdk F
3sdk E 3sdk M
3sdk F 3sdk G
3sdk F 3sdk M
3sdk F 3sdk N
3sdk G 3sdk H
3sdk G 3sdk N
3sdk H 3sdk I
3sdk H 3sdk N
3sdk H 3sdk Z
3sdk I 3sdk J
3sdk I 3sdk Y
3sdk I 3sdk Z
3sdk J 3sdk K
3sdk J 3sdk Y
3sdk K 3sdk L
3sdk K 3sdk W
3sdk K 3sdk X
3sdk L 3sdk M
3sdk L 3sdk V
3sdk L 3sdk W
3sdk M 3sdk N
3sdk M 3sdk V
3sdk O 3sdk P
3sdk O 3sdk U
3sdk O 3sdk V
3sdk O 3sdk W
3sdk P 3sdk Q
3sdk P 3sdk W
3sdk P 3sdk X
3sdk Q 3sdk R
3sdk Q 3sdk X
3sdk R 3sdk S
3sdk R 3sdk Y
3sdk R 3sdk Z
3sdk S 3sdk T
3sdk T 3sdk U
3sdk U 3sdk V
3sdk V 3sdk W
3sdk W 3sdk X
3sdk X 3sdk Y
3sdk Y 3sdk Z
3sfd C 3sfd D
3sfe C 3sfe D
3sgk A 3sgk C
3sgk B 3sgk C
3shj 1 3shj 2
3shj 1 3shj H
3shj 1 3shj N
3shj 1 3shj S
3shj 1 3shj T
3shj 1 3shj Z
3shj 2 3shj M
3shj 2 3shj T
3shj 2 3shj U
3shj 2 3shj V
3shj A 3shj B
3shj A 3shj G
3shj A 3shj H
3shj A 3shj I
3shj B 3shj C
3shj B 3shj I
3shj B 3shj J
3shj C 3shj D
3shj C 3shj J
3shj D 3shj E
3shj D 3shj K
3shj D 3shj L
3shj E 3shj F
3shj E 3shj M
3shj F 3shj G
3shj F 3shj M
3shj F 3shj N
3shj G 3shj H
3shj G 3shj N
3shj H 3shj I
3shj H 3shj N
3shj H 3shj Z
3shj I 3shj J
3shj I 3shj Y
3shj I 3shj Z
3shj J 3shj K
3shj J 3shj Y
3shj K 3shj L
3shj K 3shj W
3shj K 3shj X
3shj L 3shj M
3shj L 3shj V
3shj L 3shj W
3shj M 3shj N
3shj M 3shj V
3shj O 3shj P
3shj O 3shj U
3shj O 3shj V
3shj O 3shj W
3shj P 3shj Q
3shj P 3shj W
3shj P 3shj X
3shj Q 3shj R
3shj Q 3shj X
3shj R 3shj S
3shj R 3shj Y
3shj R 3shj Z
3shj S 3shj T
3shj T 3shj U
3shj U 3shj V
3shj V 3shj W
3shj W 3shj X
3shj X 3shj Y
3shj Y 3shj Z
3skn A 3skn B
3skn C 3skn D
3skn E 3skn F
3skn G 3skn H
3stl A 3stl B
3stz A 3stz B
3swn A 3swn B
3swn D 3swn E
3swn P 3swn Q
3swn S 3swn T
3sy0 A 3sy0 B
3t1f A 3t1f B
3t4y A 3t4y B
3t63 A 3t63 M
3t63 B 3t63 M
3t63 B 3t63 N
3t63 C 3t63 N
3t63 C 3t63 O
3t67 A 3t67 M
3t67 A 3t67 O
3t67 B 3t67 M
3t67 B 3t67 N
3t67 C 3t67 N
3t67 C 3t67 O
3t6d L 3t6d M
3t6e L 3t6e M
3t77 A 3t77 B
3t8x A 3t8x B
3t8x C 3t8x D
3ta3 A 3ta3 B
3ta3 C 3ta3 D
3tdd 1 3tdd 2
3tdd 1 3tdd H
3tdd 1 3tdd N
3tdd 1 3tdd S
3tdd 1 3tdd T
3tdd 1 3tdd Z
3tdd 2 3tdd M
3tdd 2 3tdd T
3tdd 2 3tdd U
3tdd 2 3tdd V
3tdd A 3tdd B
3tdd A 3tdd G
3tdd A 3tdd H
3tdd A 3tdd I
3tdd B 3tdd C
3tdd B 3tdd I
3tdd B 3tdd J
3tdd C 3tdd D
3tdd D 3tdd E
3tdd D 3tdd K
3tdd D 3tdd L
3tdd E 3tdd F
3tdd E 3tdd M
3tdd F 3tdd G
3tdd F 3tdd M
3tdd F 3tdd N
3tdd G 3tdd H
3tdd G 3tdd N
3tdd H 3tdd I
3tdd H 3tdd N
3tdd H 3tdd Z
3tdd I 3tdd J
3tdd I 3tdd Y
3tdd I 3tdd Z
3tdd J 3tdd K
3tdd J 3tdd Y
3tdd K 3tdd L
3tdd K 3tdd W
3tdd K 3tdd X
3tdd L 3tdd M
3tdd L 3tdd V
3tdd L 3tdd W
3tdd M 3tdd N
3tdd M 3tdd V
3tdd O 3tdd P
3tdd O 3tdd U
3tdd O 3tdd V
3tdd O 3tdd W
3tdd P 3tdd Q
3tdd P 3tdd W
3tdd P 3tdd X
3tdd Q 3tdd R
3tdd R 3tdd S
3tdd R 3tdd Y
3tdd R 3tdd Z
3tdd S 3tdd T
3tdd T 3tdd U
3tdd U 3tdd V
3tdd V 3tdd W
3tdd W 3tdd X
3tdd X 3tdd Y
3tdd Y 3tdd Z
3teh A 3teh B
3tvm A 3tvm B
3tvm C 3tvm D
3tvm E 3tvm F
3tvm G 3tvm H
3tyf A 3tyf B
3tyf C 3tyf D
3u0p A 3u0p B
3u0p C 3u0p D
3u0p E 3u0p F
3ukr A 3ukr B
3ukr D 3ukr F
3ule A 3ule B
3ule D 3ule F
3un8 A 3un8 B
3un8 A 3un8 G
3un8 A 3un8 H
3un8 A 3un8 I
3un8 B 3un8 C
3un8 B 3un8 I
3un8 B 3un8 J
3un8 C 3un8 D
3un8 C 3un8 J
3un8 D 3un8 E
3un8 D 3un8 K
3un8 D 3un8 L
3un8 E 3un8 F
3un8 E 3un8 L
3un8 E 3un8 M
3un8 F 3un8 G
3un8 F 3un8 M
3un8 F 3un8 N
3un8 G 3un8 H
3un8 G 3un8 N
3un8 H 3un8 I
3un8 H 3un8 N
3un8 H 3un8 Z
3un8 I 3un8 J
3un8 I 3un8 Y
3un8 I 3un8 Z
3un8 J 3un8 K
3un8 J 3un8 Y
3un8 K 3un8 L
3un8 K 3un8 W
3un8 K 3un8 X
3un8 L 3un8 M
3un8 L 3un8 V
3un8 L 3un8 W
3un8 M 3un8 N
3un8 M 3un8 V
3un8 O 3un8 P
3un8 O 3un8 U
3un8 O 3un8 V
3un8 O 3un8 W
3un8 P 3un8 Q
3un8 P 3un8 W
3un8 P 3un8 X
3un8 Q 3un8 R
3un8 Q 3un8 X
3un8 R 3un8 S
3un8 R 3un8 Y
3un8 R 3un8 Z
3un8 S 3un8 T
3un8 S 3un8 Z
3un8 T 3un8 U
3un8 U 3un8 V
3un8 V 3un8 W
3un8 W 3un8 X
3un8 X 3un8 Y
3un8 Y 3un8 Z
3unb 1 3unb 2
3unb 2 3unb 3
3unb 3 3unb 4
3unb 3 3unb p
3unb A 3unb G
3unb A 3unb H
3unb A 3unb I
3unb D 3unb E
3unb D 3unb K
3unb D 3unb L
3unb E 3unb F
3unb E 3unb L
3unb E 3unb M
3unb F 3unb G
3unb F 3unb N
3unb G 3unb H
3unb G 3unb N
3unb H 3unb I
3unb H 3unb N
3unb H 3unb Z
3unb I 3unb J
3unb I 3unb Y
3unb I 3unb Z
3unb J 3unb K
3unb J 3unb Y
3unb K 3unb L
3unb K 3unb W
3unb K 3unb X
3unb L 3unb M
3unb L 3unb V
3unb L 3unb W
3unb M 3unb b
3unb M 3unb N
3unb M 3unb V
3unb O 3unb U
3unb O 3unb W
3unb R 3unb S
3unb R 3unb Y
3unb R 3unb Z
3unb S 3unb T
3unb S 3unb Z
3unb T 3unb b
3unb T 3unb U
3unb U 3unb V
3unb V 3unb b
3unb V 3unb W
3unb W 3unb X
3unb X 3unb Y
3unb Y 3unb Z
3unf A 3unf G
3unf A 3unf H
3unf A 3unf I
3unf C 3unf D
3unf C 3unf J
3unf C 3unf K
3unf D 3unf E
3unf D 3unf K
3unf D 3unf L
3unf E 3unf F
3unf E 3unf M
3unf F 3unf G
3unf F 3unf M
3unf F 3unf N
3unf G 3unf H
3unf H 3unf I
3unf H 3unf N
3unf H 3unf Z
3unf I 3unf J
3unf I 3unf Y
3unf I 3unf Z
3unf J 3unf K
3unf J 3unf Y
3unf K 3unf L
3unf K 3unf W
3unf K 3unf X
3unf L 3unf M
3unf L 3unf V
3unf L 3unf W
3unf M 3unf b
3unf M 3unf N
3unf M 3unf V
3unf O 3unf P
3unf O 3unf U
3unf O 3unf V
3unf O 3unf W
3unf P 3unf Q
3unf P 3unf W
3unf P 3unf X
3unf Q 3unf R
3unf Q 3unf X
3unf Q 3unf Y
3unf R 3unf S
3unf R 3unf Y
3unf R 3unf Z
3unf S 3unf T
3unf T 3unf b
3unf T 3unf U
3unf U 3unf b
3unf U 3unf V
3unf V 3unf b
3unf V 3unf W
3unf W 3unf X
3unf X 3unf Y
3unf Y 3unf Z
3upr A 3upr B
3upr C 3upr D
3ut5 A 3ut5 B
3ut5 B 3ut5 C
3ut5 C 3ut5 D
3uvv A 3uvv B
3uyp A 3uyp B
3uze A 3uze C
3uzv A 3uzv B
3v3y L 3v3y M
3v3z L 3v3z M
3v58 A 3v58 B
3v58 C 3v58 D
3vre A 3vre B
3vre A 3vre D
3vre B 3vre C
3vre C 3vre D
3vrf A 3vrf B
3vwk A 3vwk B
3vwk C 3vwk D
3vxq A 3vxq B
3vxq D 3vxq E
3vxt A 3vxt B
3vxt C 3vxt D
3w4u A 3w4u B
3w4u A 3w4u D
3w4u B 3w4u C
3w4u C 3w4u D
3w4u E 3w4u F
3wcp A 3wcp B
3wcp A 3wcp D
3wcp B 3wcp C
3wcp C 3wcp D
3wcu A 3wcu C
3wcu A 3wcu D
3wcu B 3wcu C
3wcu B 3wcu D
3wcu C 3wcu D
3wcu E 3wcu G
3wcu E 3wcu H
3wcu F 3wcu G
3wcu F 3wcu H
3wcu G 3wcu H
3wcv A 3wcv C
3wcv A 3wcv D
3wcv B 3wcv C
3wcv B 3wcv D
3wcv C 3wcv D
3wcv E 3wcv G
3wcv E 3wcv H
3wcv F 3wcv G
3wcv F 3wcv H
3wcv G 3wcv H
3wcw A 3wcw C
3wcw A 3wcw D
3wcw B 3wcw C
3wcw B 3wcw D
3wcw C 3wcw D
3wcw E 3wcw G
3wcw E 3wcw H
3wcw F 3wcw G
3wcw F 3wcw H
3wcw G 3wcw H
3wg7 D 3wg7 I
3wg7 D 3wg7 K
3wg7 D 3wg7 M
3wg7 L 3wg7 M
3wg7 Q 3wg7 V
3wg7 Q 3wg7 X
3wg7 Y 3wg7 Z
3whm A 3whm B
3whm A 3whm F
3whm E 3whm F
3wjj A 3wjj C
3wjl A 3wjl C
3wn5 A 3wn5 C
3wn5 B 3wn5 C
3wn5 D 3wn5 F
3wn5 E 3wn5 F
3wtg A 3wtg B
3wtg A 3wtg D
3wtg B 3wtg C
3wtg C 3wtg D
3wxv H 3wxv L
3x2q D 3x2q I
3x2q D 3x2q K
3x2q D 3x2q M
3x2q L 3x2q M
3x2q Q 3x2q V
3x2q Q 3x2q X
3x2q Y 3x2q Z
3ygs C 3ygs P
3zum L 3zum M
3zuw L 3zuw M
43ca A 43ca B
43ca C 43ca D
43ca E 43ca F
43ca G 43ca H
4aen A 4aen B
4al8 C 4al8 L
4apq A 4apq B
4apq C 4apq D
4asu A 4asu D
4asu A 4asu E
4asu B 4asu E
4asu B 4asu F
4asu C 4asu D
4asu C 4asu F
4ay9 A 4ay9 B
4ay9 D 4ay9 E
4ay9 G 4ay9 H
4ba1 A 4ba1 B
4bz1 A 4bz1 L
4cql A 4cql B
4cql C 4cql D
4cql E 4cql F
4cql G 4cql H
4cql I 4cql J
4cql K 4cql L
4cql M 4cql N
4cql O 4cql P
4cqm A 4cqm B
4cqm C 4cqm D
4cqm E 4cqm F
4cqm G 4cqm H
4cqm I 4cqm J
4cqm K 4cqm L
4cqm M 4cqm N
4cqm O 4cqm P
4drx A 4drx B
4drx C 4drx D
4dvr H 4dvr L
4e41 A 4e41 B
4e41 D 4e41 E
4e41 F 4e41 G
4e41 I 4e41 J
4e42 A 4e42 B
4e42 C 4e42 D
4efa E 4efa G
4elk A 4elk B
4elk C 4elk D
4en3 A 4en3 B
4en3 C 4en3 D
4eo5 B 4eo5 C
4eu2 1 4eu2 2
4eu2 1 4eu2 I
4eu2 1 4eu2 J
4eu2 1 4eu2 S
4eu2 1 4eu2 Z
4eu2 2 4eu2 H
4eu2 2 4eu2 I
4eu2 2 4eu2 T
4eu2 2 4eu2 V
4eu2 A 4eu2 B
4eu2 A 4eu2 G
4eu2 A 4eu2 H
4eu2 A 4eu2 I
4eu2 B 4eu2 C
4eu2 B 4eu2 I
4eu2 B 4eu2 J
4eu2 C 4eu2 D
4eu2 C 4eu2 K
4eu2 D 4eu2 E
4eu2 D 4eu2 K
4eu2 E 4eu2 F
4eu2 E 4eu2 L
4eu2 E 4eu2 M
4eu2 F 4eu2 G
4eu2 F 4eu2 N
4eu2 G 4eu2 H
4eu2 G 4eu2 N
4eu2 H 4eu2 I
4eu2 H 4eu2 N
4eu2 I 4eu2 J
4eu2 J 4eu2 K
4eu2 J 4eu2 Z
4eu2 K 4eu2 L
4eu2 K 4eu2 Z
4eu2 L 4eu2 M
4eu2 L 4eu2 X
4eu2 L 4eu2 Y
4eu2 M 4eu2 N
4eu2 M 4eu2 W
4eu2 M 4eu2 X
4eu2 N 4eu2 V
4eu2 N 4eu2 W
4eu2 O 4eu2 P
4eu2 O 4eu2 U
4eu2 O 4eu2 V
4eu2 O 4eu2 W
4eu2 P 4eu2 Q
4eu2 P 4eu2 W
4eu2 P 4eu2 X
4eu2 Q 4eu2 R
4eu2 Q 4eu2 X
4eu2 Q 4eu2 Y
4eu2 R 4eu2 S
4eu2 R 4eu2 Y
4eu2 S 4eu2 T
4eu2 S 4eu2 Z
4eu2 T 4eu2 U
4eu2 U 4eu2 V
4eu2 V 4eu2 W
4eu2 W 4eu2 X
4eu2 X 4eu2 Y
4eu2 Y 4eu2 Z
4f4o A 4f4o B
4f4o D 4f4o E
4f4o G 4f4o H
4f4o J 4f4o K
4f6r A 4f6r B
4f7c A 4f7c B
4f7c C 4f7c D
4f7e A 4f7e B
4fc3 A 4fc3 B
4ffy A 4ffy H
4ffy A 4ffy L
4ffy H 4ffy L
4fqx A 4fqx B
4fqx A 4fqx C
4fqx C 4fqx D
4fzc A 4fzc B
4fzc A 4fzc G
4fzc A 4fzc H
4fzc A 4fzc I
4fzc B 4fzc C
4fzc B 4fzc I
4fzc B 4fzc J
4fzc C 4fzc D
4fzc C 4fzc J
4fzc D 4fzc E
4fzc D 4fzc K
4fzc D 4fzc L
4fzc E 4fzc F
4fzc E 4fzc M
4fzc F 4fzc G
4fzc F 4fzc M
4fzc F 4fzc N
4fzc G 4fzc H
4fzc G 4fzc N
4fzc H 4fzc I
4fzc H 4fzc N
4fzc H 4fzc Z
4fzc I 4fzc J
4fzc I 4fzc Y
4fzc I 4fzc Z
4fzc J 4fzc K
4fzc J 4fzc Y
4fzc K 4fzc L
4fzc K 4fzc W
4fzc K 4fzc X
4fzc L 4fzc M
4fzc L 4fzc V
4fzc L 4fzc W
4fzc M 4fzc N
4fzc M 4fzc V
4fzc O 4fzc P
4fzc O 4fzc U
4fzc O 4fzc V
4fzc O 4fzc W
4fzc P 4fzc Q
4fzc P 4fzc W
4fzc P 4fzc X
4fzc Q 4fzc R
4fzc Q 4fzc X
4fzc R 4fzc S
4fzc R 4fzc Y
4fzc R 4fzc Z
4fzc S 4fzc T
4fzc T 4fzc U
4fzc U 4fzc V
4fzc V 4fzc W
4fzc W 4fzc X
4fzc X 4fzc Y
4fzc Y 4fzc Z
4fzg A 4fzg B
4fzg A 4fzg G
4fzg A 4fzg H
4fzg A 4fzg I
4fzg B 4fzg C
4fzg B 4fzg I
4fzg B 4fzg J
4fzg C 4fzg J
4fzg E 4fzg F
4fzg E 4fzg M
4fzg F 4fzg G
4fzg F 4fzg N
4fzg G 4fzg H
4fzg H 4fzg I
4fzg H 4fzg N
4fzg H 4fzg Z
4fzg I 4fzg J
4fzg I 4fzg Y
4fzg I 4fzg Z
4fzg J 4fzg K
4fzg J 4fzg Y
4fzg K 4fzg L
4fzg K 4fzg W
4fzg K 4fzg X
4fzg L 4fzg M
4fzg L 4fzg V
4fzg L 4fzg W
4fzg M 4fzg N
4fzg M 4fzg V
4fzg O 4fzg P
4fzg O 4fzg U
4fzg O 4fzg V
4fzg O 4fzg W
4fzg P 4fzg Q
4fzg P 4fzg W
4fzg P 4fzg X
4fzg S 4fzg T
4fzg T 4fzg U
4fzg U 4fzg V
4fzg V 4fzg W
4fzg W 4fzg X
4fzg X 4fzg Y
4fzg Y 4fzg Z
4g4s A 4g4s B
4g4s A 4g4s G
4g4s A 4g4s H
4g4s A 4g4s I
4g4s B 4g4s C
4g4s B 4g4s I
4g4s B 4g4s J
4g4s C 4g4s D
4g4s C 4g4s J
4g4s C 4g4s K
4g4s D 4g4s E
4g4s E 4g4s F
4g4s E 4g4s L
4g4s E 4g4s M
4g4s F 4g4s G
4g4s F 4g4s N
4g4s G 4g4s H
4g4s G 4g4s N
4g4s H 4g4s I
4g4s H 4g4s N
4g4s I 4g4s J
4g4s I 4g4s M
4g4s I 4g4s N
4g4s J 4g4s K
4g4s J 4g4s L
4g4s J 4g4s M
4g4s K 4g4s L
4g4s L 4g4s M
4g4s M 4g4s N
4g51 A 4g51 B
4g51 A 4g51 D
4g51 B 4g51 C
4g51 C 4g51 D
4g8e A 4g8e B
4g8f A 4g8f B
4gam A 4gam B
4gam B 4gam F
4gam F 4gam G
4gam K 4gam L
4gam K 4gam Q
4gam P 4gam Q
4ghi A 4ghi B
4gkz A 4gkz B
4grl A 4grl B
4grm A 4grm B
4grm C 4grm D
4gy3 A 4gy3 B
4h25 A 4h25 B
4h25 D 4h25 E
4h26 A 4h26 B
4h26 D 4h26 E
4h6j A 4h6j B
4h99 L 4h99 M
4h9l L 4h9l M
4h9n A 4h9n B
4h9o A 4h9o B
4h9p A 4h9p B
4h9q A 4h9q B
4h9r A 4h9r B
4h9s A 4h9s C
4h9s B 4h9s D
4hbh L 4hbh M
4hbj L 4hbj M
4hdk A 4hdk B
4hdm A 4hdm B
4hdn A 4hdn B
4hds A 4hds B
4hga B 4hga C
4hgw A 4hgw B
4hnp A 4hnp B
4hnp A 4hnp G
4hnp A 4hnp H
4hnp A 4hnp I
4hnp B 4hnp C
4hnp B 4hnp I
4hnp B 4hnp J
4hnp C 4hnp D
4hnp C 4hnp J
4hnp D 4hnp E
4hnp D 4hnp L
4hnp E 4hnp F
4hnp E 4hnp M
4hnp F 4hnp G
4hnp F 4hnp N
4hnp G 4hnp H
4hnp G 4hnp N
4hnp H 4hnp I
4hnp H 4hnp N
4hnp H 4hnp Z
4hnp I 4hnp J
4hnp I 4hnp Y
4hnp I 4hnp Z
4hnp J 4hnp K
4hnp J 4hnp Y
4hnp K 4hnp L
4hnp K 4hnp W
4hnp K 4hnp X
4hnp L 4hnp M
4hnp L 4hnp V
4hnp L 4hnp W
4hnp M 4hnp N
4hnp M 4hnp V
4hnp O 4hnp P
4hnp O 4hnp U
4hnp O 4hnp V
4hnp O 4hnp W
4hnp P 4hnp Q
4hnp P 4hnp W
4hnp P 4hnp X
4hnp Q 4hnp R
4hnp Q 4hnp X
4hnp R 4hnp S
4hnp R 4hnp Y
4hnp R 4hnp Z
4hnp S 4hnp T
4hnp T 4hnp U
4hnp U 4hnp V
4hnp V 4hnp W
4hnp W 4hnp X
4hnp X 4hnp Y
4hnp Y 4hnp Z
4hrc A 4hrc B
4hrc A 4hrc G
4hrc A 4hrc H
4hrc A 4hrc I
4hrc B 4hrc C
4hrc B 4hrc I
4hrc B 4hrc J
4hrc C 4hrc D
4hrc C 4hrc J
4hrc D 4hrc E
4hrc D 4hrc K
4hrc D 4hrc L
4hrc E 4hrc F
4hrc E 4hrc M
4hrc F 4hrc G
4hrc F 4hrc M
4hrc F 4hrc N
4hrc G 4hrc H
4hrc G 4hrc N
4hrc H 4hrc I
4hrc H 4hrc N
4hrc H 4hrc Z
4hrc I 4hrc J
4hrc I 4hrc Y
4hrc I 4hrc Z
4hrc J 4hrc K
4hrc J 4hrc Y
4hrc K 4hrc L
4hrc K 4hrc W
4hrc K 4hrc X
4hrc L 4hrc M
4hrc L 4hrc V
4hrc L 4hrc W
4hrc M 4hrc N
4hrc M 4hrc V
4hrc O 4hrc P
4hrc O 4hrc U
4hrc O 4hrc V
4hrc O 4hrc W
4hrc P 4hrc Q
4hrc P 4hrc W
4hrc P 4hrc X
4hrc Q 4hrc R
4hrc Q 4hrc X
4hrc R 4hrc S
4hrc R 4hrc Z
4hrc S 4hrc T
4hrc T 4hrc U
4hrc U 4hrc V
4hrc V 4hrc W
4hrc W 4hrc X
4hrc X 4hrc Y
4hrc Y 4hrc Z
4hrd A 4hrd B
4hrd A 4hrd G
4hrd A 4hrd H
4hrd A 4hrd I
4hrd B 4hrd C
4hrd B 4hrd I
4hrd B 4hrd J
4hrd C 4hrd D
4hrd D 4hrd E
4hrd D 4hrd K
4hrd D 4hrd L
4hrd E 4hrd F
4hrd E 4hrd M
4hrd F 4hrd G
4hrd F 4hrd M
4hrd F 4hrd N
4hrd G 4hrd H
4hrd G 4hrd N
4hrd H 4hrd I
4hrd H 4hrd N
4hrd H 4hrd Z
4hrd I 4hrd J
4hrd I 4hrd Y
4hrd I 4hrd Z
4hrd J 4hrd K
4hrd J 4hrd Y
4hrd K 4hrd L
4hrd K 4hrd W
4hrd K 4hrd X
4hrd L 4hrd M
4hrd L 4hrd V
4hrd L 4hrd W
4hrd M 4hrd N
4hrd M 4hrd V
4hrd O 4hrd P
4hrd O 4hrd U
4hrd O 4hrd V
4hrd O 4hrd W
4hrd P 4hrd Q
4hrd P 4hrd W
4hrd P 4hrd X
4hrd Q 4hrd R
4hrd Q 4hrd X
4hrd R 4hrd S
4hrd R 4hrd Y
4hrd R 4hrd Z
4hrd S 4hrd T
4hrd T 4hrd U
4hrd U 4hrd V
4hrd V 4hrd W
4hrd W 4hrd X
4hrd X 4hrd Y
4hrd Y 4hrd Z
4hrt A 4hrt B
4hrt A 4hrt D
4hrt B 4hrt C
4hrt C 4hrt D
4hrt E 4hrt F
4hrt E 4hrt H
4hrt F 4hrt G
4hrt G 4hrt H
4huu A 4huu B
4huu D 4huu E
4huv A 4huv B
4huv D 4huv E
4hux A 4hux B
4hv8 A 4hv8 B
4hv8 C 4hv8 D
4i4t A 4i4t B
4i4t B 4i4t C
4i4t C 4i4t D
4i50 A 4i50 B
4i50 B 4i50 C
4i50 C 4i50 D
4i55 A 4i55 B
4i55 B 4i55 C
4i55 C 4i55 D
4i5b A 4i5b B
4i5b D 4i5b E
4i7z F 4i7z G
4ihj A 4ihj B
4ihj B 4ihj C
4ihj C 4ihj D
4iij A 4iij B
4iij B 4iij C
4iij C 4iij D
4iiq A 4iiq B
4il6 A 4il6 D
4il6 E 4il6 F
4il6 E 4il6 J
4il6 F 4il6 J
4il6 L 4il6 M
4in5 L 4in5 M
4in6 L 4in6 M
4in7 L 4in7 M
4inr A 4inr B
4inr A 4inr G
4inr A 4inr H
4inr A 4inr I
4inr B 4inr C
4inr B 4inr I
4inr B 4inr J
4inr C 4inr D
4inr C 4inr J
4inr D 4inr E
4inr D 4inr K
4inr D 4inr L
4inr E 4inr F
4inr E 4inr M
4inr F 4inr G
4inr F 4inr N
4inr G 4inr H
4inr G 4inr N
4inr H 4inr I
4inr H 4inr N
4inr H 4inr Z
4inr I 4inr J
4inr I 4inr Y
4inr I 4inr Z
4inr J 4inr K
4inr J 4inr Y
4inr K 4inr L
4inr K 4inr W
4inr K 4inr X
4inr L 4inr M
4inr L 4inr V
4inr L 4inr W
4inr M 4inr N
4inr M 4inr V
4inr O 4inr P
4inr O 4inr U
4inr O 4inr V
4inr O 4inr W
4inr P 4inr Q
4inr P 4inr W
4inr P 4inr X
4inr Q 4inr R
4inr Q 4inr X
4inr R 4inr S
4inr R 4inr Y
4inr R 4inr Z
4inr S 4inr T
4inr T 4inr U
4inr U 4inr V
4inr V 4inr W
4inr W 4inr X
4inr X 4inr Y
4inr Y 4inr Z
4int A 4int B
4int A 4int G
4int A 4int H
4int A 4int I
4int B 4int C
4int B 4int I
4int B 4int J
4int C 4int D
4int C 4int J
4int D 4int E
4int D 4int K
4int D 4int L
4int E 4int F
4int E 4int L
4int E 4int M
4int F 4int G
4int F 4int N
4int G 4int H
4int G 4int N
4int H 4int I
4int H 4int N
4int H 4int Z
4int I 4int J
4int I 4int Y
4int I 4int Z
4int J 4int K
4int J 4int Y
4int K 4int L
4int K 4int W
4int K 4int X
4int L 4int M
4int L 4int V
4int L 4int W
4int M 4int N
4int M 4int V
4int O 4int P
4int O 4int U
4int O 4int V
4int O 4int W
4int P 4int Q
4int P 4int W
4int P 4int X
4int Q 4int R
4int Q 4int X
4int R 4int S
4int R 4int Y
4int R 4int Z
4int S 4int T
4int S 4int Z
4int T 4int U
4int U 4int V
4int V 4int W
4int W 4int X
4int X 4int Y
4int Y 4int Z
4irj A 4irj B
4irj C 4irj D
4irs A 4irs B
4irs C 4irs D
4j70 A 4j70 B
4j70 A 4j70 G
4j70 A 4j70 H
4j70 A 4j70 I
4j70 B 4j70 C
4j70 B 4j70 I
4j70 B 4j70 J
4j70 C 4j70 D
4j70 D 4j70 E
4j70 D 4j70 K
4j70 D 4j70 L
4j70 E 4j70 F
4j70 E 4j70 M
4j70 F 4j70 G
4j70 F 4j70 M
4j70 F 4j70 N
4j70 G 4j70 H
4j70 G 4j70 N
4j70 H 4j70 I
4j70 H 4j70 N
4j70 H 4j70 Z
4j70 I 4j70 J
4j70 I 4j70 Y
4j70 I 4j70 Z
4j70 J 4j70 K
4j70 J 4j70 Y
4j70 K 4j70 L
4j70 K 4j70 W
4j70 K 4j70 X
4j70 L 4j70 M
4j70 L 4j70 V
4j70 L 4j70 W
4j70 M 4j70 N
4j70 M 4j70 V
4j70 O 4j70 P
4j70 O 4j70 U
4j70 O 4j70 V
4j70 O 4j70 W
4j70 P 4j70 Q
4j70 P 4j70 W
4j70 P 4j70 X
4j70 Q 4j70 R
4j70 Q 4j70 X
4j70 R 4j70 S
4j70 R 4j70 Y
4j70 R 4j70 Z
4j70 S 4j70 T
4j70 T 4j70 U
4j70 U 4j70 V
4j70 V 4j70 W
4j70 W 4j70 X
4j70 X 4j70 Y
4j70 Y 4j70 Z
4jsq A 4jsq B
4jsq A 4jsq G
4jsq A 4jsq H
4jsq A 4jsq I
4jsq B 4jsq C
4jsq B 4jsq I
4jsq B 4jsq J
4jsq C 4jsq D
4jsq C 4jsq J
4jsq D 4jsq E
4jsq D 4jsq K
4jsq D 4jsq L
4jsq E 4jsq F
4jsq E 4jsq M
4jsq F 4jsq G
4jsq F 4jsq N
4jsq G 4jsq H
4jsq G 4jsq N
4jsq H 4jsq I
4jsq H 4jsq N
4jsq H 4jsq Z
4jsq I 4jsq J
4jsq I 4jsq Y
4jsq I 4jsq Z
4jsq J 4jsq K
4jsq J 4jsq Y
4jsq K 4jsq L
4jsq K 4jsq W
4jsq K 4jsq X
4jsq L 4jsq M
4jsq L 4jsq V
4jsq L 4jsq W
4jsq M 4jsq N
4jsq M 4jsq V
4jsq O 4jsq P
4jsq O 4jsq U
4jsq O 4jsq V
4jsq O 4jsq W
4jsq P 4jsq Q
4jsq P 4jsq W
4jsq P 4jsq X
4jsq Q 4jsq R
4jsq Q 4jsq X
4jsq R 4jsq S
4jsq R 4jsq Y
4jsq R 4jsq Z
4jsq S 4jsq T
4jsq S 4jsq Z
4jsq T 4jsq U
4jsq U 4jsq V
4jsq V 4jsq W
4jsq W 4jsq X
4jsq X 4jsq Y
4jsq Y 4jsq Z
4jsu A 4jsu B
4jsu A 4jsu G
4jsu A 4jsu H
4jsu A 4jsu I
4jsu B 4jsu C
4jsu B 4jsu I
4jsu B 4jsu J
4jsu C 4jsu D
4jsu C 4jsu J
4jsu D 4jsu E
4jsu D 4jsu K
4jsu D 4jsu L
4jsu E 4jsu F
4jsu E 4jsu M
4jsu F 4jsu G
4jsu F 4jsu M
4jsu F 4jsu N
4jsu G 4jsu H
4jsu G 4jsu N
4jsu H 4jsu I
4jsu H 4jsu N
4jsu H 4jsu Z
4jsu I 4jsu J
4jsu I 4jsu Y
4jsu I 4jsu Z
4jsu J 4jsu K
4jsu J 4jsu Y
4jsu K 4jsu L
4jsu K 4jsu W
4jsu K 4jsu X
4jsu L 4jsu M
4jsu L 4jsu V
4jsu L 4jsu W
4jsu M 4jsu N
4jsu M 4jsu V
4jsu O 4jsu P
4jsu O 4jsu U
4jsu O 4jsu V
4jsu O 4jsu W
4jsu P 4jsu Q
4jsu P 4jsu W
4jsu P 4jsu X
4jsu Q 4jsu R
4jsu Q 4jsu X
4jsu R 4jsu S
4jsu R 4jsu Y
4jsu R 4jsu Z
4jsu S 4jsu T
4jsu T 4jsu U
4jsu U 4jsu V
4jsu V 4jsu W
4jsu W 4jsu X
4jsu X 4jsu Y
4jsu Y 4jsu Z
4k71 B 4k71 C
4k71 E 4k71 F
4khz F 4khz G
4ki0 F 4ki0 G
4kjq C 4kjq D
4kjq E 4kjq F
4kk8 C 4kk8 D
4kk8 E 4kk8 F
4kkl C 4kkl D
4kkl E 4kkl F
4kx6 C 4kx6 D
4kx6 O 4kx6 P
4kxr A 4kxr B
4l1e A 4l1e B
4l1e A 4l1e H
4l1e B 4l1e I
4l1e C 4l1e D
4l1e C 4l1e L
4l1e D 4l1e E
4l1e E 4l1e F
4l1e F 4l1e K
4l1e G 4l1e H
4l1e G 4l1e J
4l1e I 4l1e J
4l1e K 4l1e L
4l3c A 4l3c B
4l3c C 4l3c D
4l3c E 4l3c F
4l3c G 4l3c H
4l3c I 4l3c J
4l3c K 4l3c L
4l3c M 4l3c N
4l3c O 4l3c P
4l3c Q 4l3c R
4l3c S 4l3c T
4l3c U 4l3c V
4l3c W 4l3c X
4l3c Y 4l3c Z
4l4t A 4l4t B
4l4t C 4l4t F
4l4t D 4l4t E
4l4t G 4l4t H
4l4v A 4l4v B
4l4v C 4l4v F
4l4v D 4l4v E
4l4v G 4l4v H
4l7y A 4l7y B
4l7y A 4l7y D
4l7y B 4l7y C
4l7y C 4l7y D
4l8b A 4l8b B
4l8c A 4l8c B
4l8c C 4l8c D
4l8c E 4l8c F
4l8c G 4l8c H
4l8d A 4l8d B
4l8d C 4l8d D
4l8s A 4l8s B
4lbe A 4lbe B
4lcu A 4lcu B
4lcw A 4lcw B
4lcw C 4lcw F
4lcw D 4lcw E
4lcw G 4lcw H
4lfk A 4lfk B
4lfk A 4lfk D
4lfk C 4lfk D
4lfm A 4lfm B
4lfm C 4lfm D
4lfn A 4lfn B
4lfn A 4lfn D
4lfn C 4lfn D
4lhu A 4lhu B
4lhu D 4lhu G
4lnu A 4lnu B
4lou C 4lou D
4lou E 4lou F
4lqi A 4lqi B
4lqi A 4lqi G
4lqi A 4lqi H
4lqi A 4lqi I
4lqi B 4lqi C
4lqi B 4lqi I
4lqi B 4lqi J
4lqi C 4lqi D
4lqi C 4lqi J
4lqi D 4lqi E
4lqi D 4lqi K
4lqi D 4lqi L
4lqi E 4lqi F
4lqi E 4lqi M
4lqi F 4lqi G
4lqi F 4lqi M
4lqi F 4lqi N
4lqi G 4lqi H
4lqi G 4lqi N
4lqi H 4lqi I
4lqi H 4lqi N
4lqi H 4lqi Z
4lqi I 4lqi J
4lqi I 4lqi Y
4lqi I 4lqi Z
4lqi J 4lqi K
4lqi J 4lqi Y
4lqi K 4lqi L
4lqi K 4lqi W
4lqi K 4lqi X
4lqi L 4lqi M
4lqi L 4lqi V
4lqi L 4lqi W
4lqi M 4lqi N
4lqi M 4lqi V
4lqi O 4lqi P
4lqi O 4lqi U
4lqi O 4lqi V
4lqi O 4lqi W
4lqi P 4lqi Q
4lqi P 4lqi W
4lqi P 4lqi X
4lqi Q 4lqi R
4lqi Q 4lqi X
4lqi R 4lqi S
4lqi R 4lqi Y
4lqi R 4lqi Z
4lqi S 4lqi T
4lqi T 4lqi U
4lqi U 4lqi V
4lqi V 4lqi W
4lqi W 4lqi X
4lqi X 4lqi Y
4lqi Y 4lqi Z
4lrn H 4lrn L
4ltc A 4ltc B
4ltc A 4ltc G
4ltc A 4ltc H
4ltc A 4ltc I
4ltc B 4ltc C
4ltc B 4ltc J
4ltc C 4ltc D
4ltc D 4ltc E
4ltc D 4ltc K
4ltc D 4ltc L
4ltc E 4ltc F
4ltc E 4ltc M
4ltc F 4ltc G
4ltc F 4ltc M
4ltc F 4ltc N
4ltc G 4ltc H
4ltc G 4ltc N
4ltc H 4ltc I
4ltc H 4ltc N
4ltc H 4ltc Z
4ltc I 4ltc J
4ltc I 4ltc Y
4ltc I 4ltc Z
4ltc J 4ltc K
4ltc J 4ltc Y
4ltc K 4ltc L
4ltc K 4ltc W
4ltc K 4ltc X
4ltc L 4ltc M
4ltc L 4ltc V
4ltc L 4ltc W
4ltc M 4ltc N
4ltc M 4ltc V
4ltc O 4ltc P
4ltc O 4ltc U
4ltc O 4ltc V
4ltc O 4ltc W
4ltc P 4ltc Q
4ltc P 4ltc W
4ltc P 4ltc X
4ltc Q 4ltc R
4ltc Q 4ltc X
4ltc R 4ltc S
4ltc R 4ltc Y
4ltc R 4ltc Z
4ltc S 4ltc T
4ltc T 4ltc U
4ltc U 4ltc V
4ltc V 4ltc W
4ltc W 4ltc X
4ltc X 4ltc Y
4ltc Y 4ltc Z
4lwy L 4lwy M
4m4a A 4m4a B
4m4b A 4m4b B
4may A 4may B
4mq7 A 4mq7 B
4mqc A 4mqc B
4mqg A 4mqg B
4mqh A 4mqh B
4mqi A 4mqi B
4mqj A 4mqj B
4mqj A 4mqj H
4mqj B 4mqj G
4mqj C 4mqj D
4mqj C 4mqj F
4mqj D 4mqj E
4mqj E 4mqj F
4mqj G 4mqj H
4mqk A 4mqk B
4mqk A 4mqk F
4mqk B 4mqk E
4mqk C 4mqk D
4mqk C 4mqk H
4mqk D 4mqk G
4mqk E 4mqk F
4mqk G 4mqk H
4msw A 4msw B
4mx7 A 4mx7 B
4n6s A 4n6s B
4n7k L 4n7k M
4n7l L 4n7l M
4n8t A 4n8t B
4nd8 A 4nd8 B
4nd8 A 4nd8 D
4nd8 B 4nd8 C
4nd8 C 4nd8 D
4nf4 A 4nf4 B
4nf5 A 4nf5 B
4nf6 A 4nf6 B
4nf8 A 4nf8 B
4nhu A 4nhu B
4nhu C 4nhu D
4ni0 A 4ni0 B
4ni1 A 4ni1 B
4nnn A 4nnn B
4nnn A 4nnn G
4nnn A 4nnn H
4nnn A 4nnn I
4nnn B 4nnn C
4nnn B 4nnn I
4nnn B 4nnn J
4nnn C 4nnn D
4nnn C 4nnn J
4nnn C 4nnn K
4nnn D 4nnn E
4nnn D 4nnn K
4nnn D 4nnn L
4nnn E 4nnn F
4nnn E 4nnn M
4nnn F 4nnn G
4nnn F 4nnn M
4nnn F 4nnn N
4nnn G 4nnn H
4nnn G 4nnn N
4nnn H 4nnn I
4nnn H 4nnn N
4nnn H 4nnn Z
4nnn I 4nnn J
4nnn I 4nnn Y
4nnn I 4nnn Z
4nnn J 4nnn K
4nnn J 4nnn Y
4nnn K 4nnn L
4nnn K 4nnn W
4nnn K 4nnn X
4nnn L 4nnn M
4nnn L 4nnn V
4nnn L 4nnn W
4nnn M 4nnn N
4nnn M 4nnn V
4nnn O 4nnn P
4nnn O 4nnn U
4nnn O 4nnn V
4nnn O 4nnn W
4nnn P 4nnn Q
4nnn P 4nnn X
4nnn Q 4nnn R
4nnn Q 4nnn X
4nnn Q 4nnn Y
4nnn R 4nnn S
4nnn R 4nnn Y
4nnn R 4nnn Z
4nnn S 4nnn T
4nnn T 4nnn U
4nnn U 4nnn V
4nnn V 4nnn W
4nnn W 4nnn X
4nnn X 4nnn Y
4nnn Y 4nnn Z
4nnw A 4nnw B
4nnw A 4nnw G
4nnw A 4nnw H
4nnw A 4nnw I
4nnw B 4nnw C
4nnw B 4nnw I
4nnw B 4nnw J
4nnw C 4nnw D
4nnw C 4nnw J
4nnw C 4nnw K
4nnw D 4nnw E
4nnw D 4nnw K
4nnw D 4nnw L
4nnw E 4nnw F
4nnw E 4nnw M
4nnw F 4nnw G
4nnw F 4nnw M
4nnw F 4nnw N
4nnw G 4nnw H
4nnw G 4nnw N
4nnw H 4nnw I
4nnw H 4nnw N
4nnw H 4nnw Z
4nnw I 4nnw J
4nnw I 4nnw Y
4nnw I 4nnw Z
4nnw J 4nnw K
4nnw J 4nnw Y
4nnw K 4nnw L
4nnw K 4nnw W
4nnw K 4nnw X
4nnw L 4nnw M
4nnw L 4nnw V
4nnw L 4nnw W
4nnw M 4nnw N
4nnw M 4nnw V
4nnw O 4nnw P
4nnw O 4nnw U
4nnw O 4nnw V
4nnw O 4nnw W
4nnw P 4nnw Q
4nnw P 4nnw W
4nnw P 4nnw X
4nnw Q 4nnw R
4nnw Q 4nnw X
4nnw Q 4nnw Y
4nnw R 4nnw S
4nnw R 4nnw Y
4nnw R 4nnw Z
4nnw S 4nnw T
4nnw T 4nnw U
4nnw U 4nnw V
4nnw V 4nnw W
4nnw W 4nnw X
4nnw X 4nnw Y
4nnw Y 4nnw Z
4no1 A 4no1 B
4no1 A 4no1 G
4no1 A 4no1 H
4no1 A 4no1 I
4no1 B 4no1 C
4no1 B 4no1 I
4no1 B 4no1 J
4no1 C 4no1 D
4no1 C 4no1 K
4no1 D 4no1 E
4no1 D 4no1 K
4no1 D 4no1 L
4no1 E 4no1 F
4no1 E 4no1 M
4no1 F 4no1 G
4no1 F 4no1 M
4no1 F 4no1 N
4no1 G 4no1 H
4no1 G 4no1 N
4no1 H 4no1 I
4no1 H 4no1 N
4no1 H 4no1 Z
4no1 I 4no1 J
4no1 I 4no1 Y
4no1 I 4no1 Z
4no1 J 4no1 K
4no1 J 4no1 Y
4no1 K 4no1 L
4no1 K 4no1 W
4no1 K 4no1 X
4no1 L 4no1 M
4no1 L 4no1 V
4no1 L 4no1 W
4no1 M 4no1 N
4no1 M 4no1 V
4no1 O 4no1 P
4no1 O 4no1 U
4no1 O 4no1 V
4no1 O 4no1 W
4no1 P 4no1 Q
4no1 P 4no1 W
4no1 P 4no1 X
4no1 Q 4no1 R
4no1 R 4no1 S
4no1 R 4no1 Y
4no1 R 4no1 Z
4no1 S 4no1 T
4no1 T 4no1 U
4no1 U 4no1 V
4no1 V 4no1 W
4no1 W 4no1 X
4no1 X 4no1 Y
4no1 Y 4no1 Z
4no6 A 4no6 B
4no6 A 4no6 G
4no6 A 4no6 H
4no6 A 4no6 I
4no6 B 4no6 C
4no6 B 4no6 I
4no6 B 4no6 J
4no6 C 4no6 J
4no6 C 4no6 K
4no6 E 4no6 F
4no6 E 4no6 M
4no6 F 4no6 G
4no6 F 4no6 M
4no6 F 4no6 N
4no6 G 4no6 H
4no6 G 4no6 N
4no6 H 4no6 I
4no6 H 4no6 N
4no6 H 4no6 Z
4no6 I 4no6 J
4no6 I 4no6 Y
4no6 I 4no6 Z
4no6 J 4no6 K
4no6 J 4no6 Y
4no6 K 4no6 L
4no6 K 4no6 W
4no6 K 4no6 X
4no6 L 4no6 M
4no6 L 4no6 V
4no6 L 4no6 W
4no6 M 4no6 N
4no6 M 4no6 V
4no6 O 4no6 P
4no6 O 4no6 U
4no6 O 4no6 V
4no6 O 4no6 W
4no6 P 4no6 Q
4no6 P 4no6 W
4no6 P 4no6 X
4no6 Q 4no6 X
4no6 S 4no6 T
4no6 T 4no6 U
4no6 U 4no6 V
4no6 V 4no6 W
4no6 W 4no6 X
4no6 X 4no6 Y
4no6 Y 4no6 Z
4no8 A 4no8 B
4no8 A 4no8 G
4no8 A 4no8 H
4no8 A 4no8 I
4no8 B 4no8 C
4no8 B 4no8 I
4no8 B 4no8 J
4no8 C 4no8 D
4no8 C 4no8 J
4no8 D 4no8 E
4no8 D 4no8 K
4no8 D 4no8 L
4no8 E 4no8 F
4no8 E 4no8 M
4no8 F 4no8 G
4no8 F 4no8 M
4no8 F 4no8 N
4no8 G 4no8 H
4no8 G 4no8 N
4no8 H 4no8 I
4no8 H 4no8 N
4no8 H 4no8 Z
4no8 I 4no8 J
4no8 I 4no8 Y
4no8 I 4no8 Z
4no8 J 4no8 K
4no8 J 4no8 Y
4no8 K 4no8 L
4no8 K 4no8 W
4no8 K 4no8 X
4no8 L 4no8 M
4no8 L 4no8 V
4no8 L 4no8 W
4no8 M 4no8 N
4no8 M 4no8 V
4no8 O 4no8 P
4no8 O 4no8 U
4no8 O 4no8 V
4no8 O 4no8 W
4no8 P 4no8 Q
4no8 P 4no8 W
4no8 P 4no8 X
4no8 Q 4no8 R
4no8 Q 4no8 X
4no8 R 4no8 S
4no8 R 4no8 Y
4no8 R 4no8 Z
4no8 S 4no8 T
4no8 T 4no8 U
4no8 U 4no8 V
4no8 V 4no8 W
4no8 W 4no8 X
4no8 X 4no8 Y
4no8 Y 4no8 Z
4no9 A 4no9 B
4no9 A 4no9 G
4no9 A 4no9 H
4no9 A 4no9 I
4no9 B 4no9 C
4no9 B 4no9 I
4no9 B 4no9 J
4no9 C 4no9 D
4no9 C 4no9 J
4no9 D 4no9 E
4no9 D 4no9 K
4no9 D 4no9 L
4no9 E 4no9 F
4no9 E 4no9 M
4no9 F 4no9 G
4no9 F 4no9 M
4no9 F 4no9 N
4no9 G 4no9 H
4no9 G 4no9 N
4no9 H 4no9 I
4no9 H 4no9 N
4no9 H 4no9 Z
4no9 I 4no9 J
4no9 I 4no9 Y
4no9 I 4no9 Z
4no9 J 4no9 K
4no9 J 4no9 Y
4no9 K 4no9 L
4no9 K 4no9 W
4no9 K 4no9 X
4no9 L 4no9 M
4no9 L 4no9 V
4no9 L 4no9 W
4no9 M 4no9 N
4no9 M 4no9 V
4no9 O 4no9 P
4no9 O 4no9 U
4no9 O 4no9 V
4no9 O 4no9 W
4no9 P 4no9 Q
4no9 P 4no9 W
4no9 P 4no9 X
4no9 Q 4no9 R
4no9 Q 4no9 X
4no9 R 4no9 S
4no9 R 4no9 Y
4no9 R 4no9 Z
4no9 S 4no9 T
4no9 T 4no9 U
4no9 U 4no9 V
4no9 V 4no9 W
4no9 W 4no9 X
4no9 X 4no9 Y
4no9 Y 4no9 Z
4nqc A 4nqc B
4nqc C 4nqc F
4nqc D 4nqc E
4nqc G 4nqc H
4nqd A 4nqd B
4nqd A 4nqd E
4nqd D 4nqd E
4nqd G 4nqd H
4nqe A 4nqe B
4nqe A 4nqe E
4nqe D 4nqe E
4nqe G 4nqe H
4nr3 A 4nr3 B
4nrg A 4nrg B
4nri A 4nri B
4o2a A 4o2a B
4o2a B 4o2a C
4o2a C 4o2a D
4o2b A 4o2b B
4o2b B 4o2b C
4o2b C 4o2b D
4o4h A 4o4h B
4o4h B 4o4h C
4o4h C 4o4h D
4o4i A 4o4i B
4o4i B 4o4i C
4o4i C 4o4i D
4o4j A 4o4j B
4o4j B 4o4j C
4o4j C 4o4j D
4o4l A 4o4l B
4o4l B 4o4l C
4o4l C 4o4l D
4odc A 4odc B
4onl A 4onl B
4onn A 4onn B
4ozf A 4ozf B
4ozf G 4ozf H
4ozg A 4ozg B
4ozg C 4ozg D
4ozg E 4ozg F
4ozg G 4ozg H
4ozh A 4ozh B
4ozh C 4ozh D
4ozh E 4ozh F
4ozh G 4ozh H
4p1x A 4p1x B
4p1x A 4p1x H
4p1x B 4p1x C
4p1x C 4p1x D
4p1x D 4p1x E
4p1x E 4p1x F
4p1x F 4p1x G
4p1x G 4p1x H
4p1y A 4p1y B
4p1y A 4p1y H
4p1y B 4p1y C
4p1y C 4p1y D
4p1y D 4p1y E
4p1y E 4p1y F
4p1y F 4p1y G
4p1y G 4p1y H
4p46 A 4p46 B
4p46 C 4p46 D
4pj0 A 4pj0 D
4pj0 E 4pj0 F
4pj0 F 4pj0 J
4pj0 L 4pj0 M
4pj5 A 4pj5 B
4pj5 C 4pj5 F
4pj5 D 4pj5 E
4pj5 G 4pj5 H
4pj7 A 4pj7 B
4pj7 C 4pj7 D
4pj7 E 4pj7 F
4pj7 G 4pj7 H
4pj9 A 4pj9 B
4pj9 C 4pj9 D
4pja A 4pja B
4pja C 4pja D
4pja E 4pja F
4pja G 4pja H
4pjb A 4pjb B
4pjb C 4pjb D
4pjb E 4pjb F
4pjb G 4pjb H
4pjc A 4pjc B
4pjc C 4pjc D
4pjc E 4pjc F
4pjc G 4pjc H
4pjd A 4pjd B
4pjd C 4pjd D
4pjd E 4pjd F
4pjd G 4pjd H
4pje A 4pje B
4pje C 4pje D
4pje E 4pje F
4pje G 4pje H
4pjf A 4pjf B
4pjf C 4pjf D
4pjf E 4pjf F
4pjf G 4pjf H
4pjg A 4pjg B
4pjg E 4pjg F
4pjg G 4pjg H
4pjh A 4pjh B
4pjh C 4pjh D
4pjh E 4pjh F
4pjh G 4pjh H
4pji A 4pji B
4pji C 4pji D
4pji E 4pji F
4pji G 4pji H
4pjx A 4pjx B
4pjx E 4pjx F
4pjx G 4pjx H
4pv9 A 4pv9 B
4pv9 C 4pv9 D
4q1s A 4q1s G
4q1s A 4q1s H
4q1s A 4q1s I
4q1s C 4q1s D
4q1s D 4q1s E
4q1s D 4q1s K
4q1s D 4q1s L
4q1s E 4q1s F
4q1s E 4q1s M
4q1s F 4q1s G
4q1s F 4q1s M
4q1s F 4q1s N
4q1s G 4q1s H
4q1s G 4q1s N
4q1s H 4q1s I
4q1s H 4q1s N
4q1s H 4q1s Z
4q1s I 4q1s J
4q1s I 4q1s Y
4q1s I 4q1s Z
4q1s J 4q1s K
4q1s J 4q1s Y
4q1s K 4q1s L
4q1s K 4q1s W
4q1s K 4q1s X
4q1s L 4q1s M
4q1s L 4q1s V
4q1s L 4q1s W
4q1s M 4q1s b
4q1s M 4q1s N
4q1s M 4q1s V
4q1s O 4q1s P
4q1s O 4q1s U
4q1s O 4q1s V
4q1s O 4q1s W
4q1s P 4q1s Q
4q1s P 4q1s W
4q1s P 4q1s X
4q1s Q 4q1s R
4q1s R 4q1s S
4q1s R 4q1s Y
4q1s R 4q1s Z
4q1s S 4q1s T
4q1s T 4q1s b
4q1s T 4q1s U
4q1s U 4q1s b
4q1s U 4q1s V
4q1s V 4q1s b
4q1s V 4q1s W
4q1s W 4q1s X
4q1s X 4q1s Y
4q1s Y 4q1s Z
4q70 A 4q70 B
4qlq A 4qlq G
4qlq A 4qlq H
4qlq A 4qlq I
4qlq C 4qlq D
4qlq C 4qlq K
4qlq D 4qlq E
4qlq D 4qlq K
4qlq D 4qlq L
4qlq E 4qlq F
4qlq E 4qlq M
4qlq F 4qlq G
4qlq F 4qlq M
4qlq F 4qlq N
4qlq G 4qlq H
4qlq G 4qlq N
4qlq H 4qlq I
4qlq H 4qlq N
4qlq H 4qlq Z
4qlq I 4qlq J
4qlq I 4qlq Y
4qlq I 4qlq Z
4qlq J 4qlq K
4qlq J 4qlq Y
4qlq K 4qlq L
4qlq K 4qlq W
4qlq K 4qlq X
4qlq L 4qlq M
4qlq L 4qlq V
4qlq L 4qlq W
4qlq M 4qlq b
4qlq M 4qlq N
4qlq M 4qlq V
4qlq O 4qlq P
4qlq O 4qlq U
4qlq O 4qlq V
4qlq O 4qlq W
4qlq P 4qlq Q
4qlq P 4qlq W
4qlq P 4qlq X
4qlq Q 4qlq R
4qlq Q 4qlq Y
4qlq R 4qlq S
4qlq R 4qlq Y
4qlq R 4qlq Z
4qlq S 4qlq T
4qlq T 4qlq b
4qlq T 4qlq U
4qlq U 4qlq b
4qlq U 4qlq V
4qlq V 4qlq b
4qlq V 4qlq W
4qlq W 4qlq X
4qlq X 4qlq Y
4qlq Y 4qlq Z
4qls A 4qls G
4qls A 4qls H
4qls A 4qls I
4qls C 4qls D
4qls C 4qls J
4qls C 4qls K
4qls D 4qls E
4qls D 4qls K
4qls D 4qls L
4qls E 4qls F
4qls E 4qls M
4qls F 4qls G
4qls F 4qls M
4qls F 4qls N
4qls G 4qls H
4qls G 4qls N
4qls H 4qls I
4qls H 4qls N
4qls H 4qls Z
4qls I 4qls J
4qls I 4qls Y
4qls I 4qls Z
4qls J 4qls K
4qls J 4qls Y
4qls K 4qls L
4qls K 4qls W
4qls K 4qls X
4qls L 4qls M
4qls L 4qls V
4qls L 4qls W
4qls M 4qls b
4qls M 4qls N
4qls M 4qls V
4qls O 4qls P
4qls O 4qls U
4qls O 4qls V
4qls O 4qls W
4qls P 4qls Q
4qls P 4qls W
4qls P 4qls X
4qls Q 4qls R
4qls Q 4qls X
4qls Q 4qls Y
4qls R 4qls S
4qls R 4qls Y
4qls R 4qls Z
4qls S 4qls T
4qls T 4qls b
4qls T 4qls U
4qls U 4qls b
4qls U 4qls V
4qls V 4qls b
4qls V 4qls W
4qls W 4qls X
4qls X 4qls Y
4qls Y 4qls Z
4qlt A 4qlt G
4qlt A 4qlt H
4qlt A 4qlt I
4qlt C 4qlt D
4qlt C 4qlt J
4qlt D 4qlt E
4qlt D 4qlt K
4qlt D 4qlt L
4qlt E 4qlt F
4qlt E 4qlt M
4qlt F 4qlt G
4qlt F 4qlt M
4qlt G 4qlt H
4qlt G 4qlt N
4qlt H 4qlt I
4qlt H 4qlt N
4qlt H 4qlt Z
4qlt I 4qlt J
4qlt I 4qlt Y
4qlt I 4qlt Z
4qlt J 4qlt K
4qlt J 4qlt Y
4qlt K 4qlt L
4qlt K 4qlt W
4qlt K 4qlt X
4qlt L 4qlt M
4qlt L 4qlt V
4qlt L 4qlt W
4qlt M 4qlt b
4qlt M 4qlt N
4qlt M 4qlt V
4qlt O 4qlt P
4qlt O 4qlt U
4qlt O 4qlt V
4qlt O 4qlt W
4qlt P 4qlt Q
4qlt P 4qlt W
4qlt P 4qlt X
4qlt Q 4qlt R
4qlt Q 4qlt X
4qlt R 4qlt S
4qlt R 4qlt Y
4qlt R 4qlt Z
4qlt S 4qlt T
4qlt T 4qlt b
4qlt T 4qlt U
4qlt U 4qlt b
4qlt U 4qlt V
4qlt V 4qlt b
4qlt V 4qlt W
4qlt W 4qlt X
4qlt X 4qlt Y
4qlt Y 4qlt Z
4qlu A 4qlu G
4qlu A 4qlu H
4qlu A 4qlu I
4qlu C 4qlu D
4qlu D 4qlu E
4qlu D 4qlu K
4qlu D 4qlu L
4qlu E 4qlu F
4qlu E 4qlu M
4qlu F 4qlu G
4qlu F 4qlu M
4qlu F 4qlu N
4qlu G 4qlu H
4qlu G 4qlu N
4qlu H 4qlu I
4qlu H 4qlu N
4qlu H 4qlu Z
4qlu I 4qlu J
4qlu I 4qlu Y
4qlu I 4qlu Z
4qlu J 4qlu K
4qlu J 4qlu Y
4qlu K 4qlu L
4qlu K 4qlu W
4qlu K 4qlu X
4qlu L 4qlu M
4qlu L 4qlu V
4qlu L 4qlu W
4qlu M 4qlu b
4qlu M 4qlu N
4qlu M 4qlu V
4qlu O 4qlu P
4qlu O 4qlu U
4qlu O 4qlu V
4qlu O 4qlu W
4qlu P 4qlu Q
4qlu P 4qlu W
4qlu P 4qlu X
4qlu Q 4qlu R
4qlu R 4qlu S
4qlu R 4qlu Y
4qlu R 4qlu Z
4qlu S 4qlu T
4qlu T 4qlu b
4qlu T 4qlu U
4qlu U 4qlu b
4qlu U 4qlu V
4qlu V 4qlu b
4qlu V 4qlu W
4qlu W 4qlu X
4qlu X 4qlu Y
4qlu Y 4qlu Z
4qlv A 4qlv G
4qlv A 4qlv H
4qlv A 4qlv I
4qlv C 4qlv D
4qlv C 4qlv J
4qlv D 4qlv E
4qlv D 4qlv K
4qlv D 4qlv L
4qlv E 4qlv F
4qlv E 4qlv M
4qlv F 4qlv G
4qlv F 4qlv M
4qlv F 4qlv N
4qlv G 4qlv H
4qlv G 4qlv N
4qlv H 4qlv I
4qlv H 4qlv N
4qlv H 4qlv Z
4qlv I 4qlv J
4qlv I 4qlv Y
4qlv I 4qlv Z
4qlv J 4qlv K
4qlv J 4qlv Y
4qlv K 4qlv L
4qlv K 4qlv W
4qlv K 4qlv X
4qlv L 4qlv M
4qlv L 4qlv V
4qlv L 4qlv W
4qlv M 4qlv b
4qlv M 4qlv N
4qlv M 4qlv V
4qlv O 4qlv P
4qlv O 4qlv U
4qlv O 4qlv V
4qlv O 4qlv W
4qlv P 4qlv Q
4qlv P 4qlv W
4qlv P 4qlv X
4qlv Q 4qlv R
4qlv Q 4qlv X
4qlv R 4qlv S
4qlv R 4qlv Y
4qlv R 4qlv Z
4qlv S 4qlv T
4qlv T 4qlv b
4qlv T 4qlv U
4qlv U 4qlv b
4qlv U 4qlv V
4qlv V 4qlv b
4qlv V 4qlv W
4qlv W 4qlv X
4qlv X 4qlv Y
4qlv Y 4qlv Z
4qrr A 4qrr B
4qux A 4qux B
4qux A 4qux G
4qux A 4qux H
4qux A 4qux I
4qux B 4qux C
4qux B 4qux I
4qux B 4qux J
4qux C 4qux K
4qux E 4qux F
4qux E 4qux M
4qux F 4qux G
4qux F 4qux M
4qux F 4qux N
4qux G 4qux H
4qux G 4qux N
4qux H 4qux I
4qux H 4qux N
4qux H 4qux Z
4qux I 4qux J
4qux I 4qux Y
4qux I 4qux Z
4qux J 4qux K
4qux J 4qux Y
4qux K 4qux L
4qux K 4qux W
4qux K 4qux X
4qux L 4qux M
4qux L 4qux V
4qux L 4qux W
4qux M 4qux N
4qux M 4qux V
4qux O 4qux P
4qux O 4qux U
4qux O 4qux V
4qux O 4qux W
4qux P 4qux Q
4qux P 4qux W
4qux P 4qux X
4qux Q 4qux Y
4qux S 4qux T
4qux T 4qux U
4qux U 4qux V
4qux V 4qux W
4qux W 4qux X
4qux X 4qux Y
4qux Y 4qux Z
4quy A 4quy B
4quy A 4quy G
4quy A 4quy H
4quy A 4quy I
4quy B 4quy C
4quy B 4quy I
4quy B 4quy J
4quy C 4quy K
4quy E 4quy F
4quy E 4quy M
4quy F 4quy G
4quy F 4quy M
4quy F 4quy N
4quy G 4quy H
4quy G 4quy N
4quy H 4quy I
4quy H 4quy N
4quy H 4quy Z
4quy I 4quy J
4quy I 4quy Y
4quy I 4quy Z
4quy J 4quy K
4quy J 4quy Y
4quy K 4quy L
4quy K 4quy W
4quy K 4quy X
4quy L 4quy M
4quy L 4quy V
4quy L 4quy W
4quy M 4quy N
4quy M 4quy V
4quy O 4quy P
4quy O 4quy U
4quy O 4quy V
4quy O 4quy W
4quy P 4quy Q
4quy P 4quy W
4quy P 4quy X
4quy Q 4quy Y
4quy S 4quy T
4quy T 4quy U
4quy U 4quy V
4quy V 4quy W
4quy W 4quy X
4quy X 4quy Y
4quy Y 4quy Z
4qv1 A 4qv1 B
4qv1 A 4qv1 G
4qv1 A 4qv1 H
4qv1 A 4qv1 I
4qv1 B 4qv1 C
4qv1 B 4qv1 I
4qv1 B 4qv1 J
4qv1 C 4qv1 K
4qv1 E 4qv1 F
4qv1 E 4qv1 M
4qv1 F 4qv1 G
4qv1 F 4qv1 M
4qv1 F 4qv1 N
4qv1 G 4qv1 H
4qv1 G 4qv1 N
4qv1 H 4qv1 I
4qv1 H 4qv1 N
4qv1 H 4qv1 Z
4qv1 I 4qv1 J
4qv1 I 4qv1 Y
4qv1 I 4qv1 Z
4qv1 J 4qv1 K
4qv1 J 4qv1 Y
4qv1 K 4qv1 L
4qv1 K 4qv1 W
4qv1 K 4qv1 X
4qv1 L 4qv1 M
4qv1 L 4qv1 V
4qv1 L 4qv1 W
4qv1 M 4qv1 N
4qv1 M 4qv1 V
4qv1 O 4qv1 P
4qv1 O 4qv1 U
4qv1 O 4qv1 V
4qv1 O 4qv1 W
4qv1 P 4qv1 Q
4qv1 P 4qv1 W
4qv1 P 4qv1 X
4qv1 Q 4qv1 Y
4qv1 S 4qv1 T
4qv1 T 4qv1 U
4qv1 U 4qv1 V
4qv1 V 4qv1 W
4qv1 W 4qv1 X
4qv1 X 4qv1 Y
4qv1 Y 4qv1 Z
4qv3 A 4qv3 B
4qv3 A 4qv3 G
4qv3 A 4qv3 H
4qv3 A 4qv3 I
4qv3 B 4qv3 C
4qv3 B 4qv3 I
4qv3 B 4qv3 J
4qv3 E 4qv3 F
4qv3 E 4qv3 M
4qv3 F 4qv3 G
4qv3 F 4qv3 M
4qv3 F 4qv3 N
4qv3 G 4qv3 H
4qv3 G 4qv3 N
4qv3 H 4qv3 I
4qv3 H 4qv3 N
4qv3 H 4qv3 Z
4qv3 I 4qv3 J
4qv3 I 4qv3 Y
4qv3 I 4qv3 Z
4qv3 J 4qv3 K
4qv3 J 4qv3 Y
4qv3 K 4qv3 L
4qv3 K 4qv3 W
4qv3 K 4qv3 X
4qv3 L 4qv3 M
4qv3 L 4qv3 V
4qv3 L 4qv3 W
4qv3 M 4qv3 N
4qv3 M 4qv3 V
4qv3 O 4qv3 P
4qv3 O 4qv3 U
4qv3 O 4qv3 V
4qv3 O 4qv3 W
4qv3 P 4qv3 Q
4qv3 P 4qv3 W
4qv3 P 4qv3 X
4qv3 S 4qv3 T
4qv3 T 4qv3 U
4qv3 U 4qv3 V
4qv3 V 4qv3 W
4qv3 W 4qv3 X
4qv3 X 4qv3 Y
4qv3 Y 4qv3 Z
4qv4 A 4qv4 B
4qv4 A 4qv4 G
4qv4 A 4qv4 H
4qv4 A 4qv4 I
4qv4 B 4qv4 C
4qv4 B 4qv4 I
4qv4 B 4qv4 J
4qv4 C 4qv4 K
4qv4 E 4qv4 F
4qv4 E 4qv4 M
4qv4 F 4qv4 G
4qv4 F 4qv4 M
4qv4 F 4qv4 N
4qv4 G 4qv4 H
4qv4 G 4qv4 N
4qv4 H 4qv4 I
4qv4 H 4qv4 N
4qv4 H 4qv4 Z
4qv4 I 4qv4 J
4qv4 I 4qv4 Y
4qv4 I 4qv4 Z
4qv4 J 4qv4 K
4qv4 J 4qv4 Y
4qv4 K 4qv4 L
4qv4 K 4qv4 W
4qv4 K 4qv4 X
4qv4 L 4qv4 M
4qv4 L 4qv4 V
4qv4 L 4qv4 W
4qv4 M 4qv4 N
4qv4 M 4qv4 V
4qv4 O 4qv4 P
4qv4 O 4qv4 U
4qv4 O 4qv4 V
4qv4 O 4qv4 W
4qv4 P 4qv4 Q
4qv4 P 4qv4 W
4qv4 P 4qv4 X
4qv4 S 4qv4 T
4qv4 T 4qv4 U
4qv4 U 4qv4 V
4qv4 V 4qv4 W
4qv4 W 4qv4 X
4qv4 X 4qv4 Y
4qv4 Y 4qv4 Z
4qv5 A 4qv5 B
4qv5 A 4qv5 G
4qv5 A 4qv5 H
4qv5 A 4qv5 I
4qv5 B 4qv5 C
4qv5 B 4qv5 I
4qv5 B 4qv5 J
4qv5 E 4qv5 F
4qv5 E 4qv5 M
4qv5 F 4qv5 G
4qv5 F 4qv5 M
4qv5 F 4qv5 N
4qv5 G 4qv5 H
4qv5 G 4qv5 N
4qv5 H 4qv5 I
4qv5 H 4qv5 N
4qv5 H 4qv5 Z
4qv5 I 4qv5 J
4qv5 I 4qv5 Y
4qv5 I 4qv5 Z
4qv5 J 4qv5 K
4qv5 J 4qv5 Y
4qv5 K 4qv5 L
4qv5 K 4qv5 W
4qv5 K 4qv5 X
4qv5 L 4qv5 M
4qv5 L 4qv5 V
4qv5 L 4qv5 W
4qv5 M 4qv5 N
4qv5 M 4qv5 V
4qv5 O 4qv5 P
4qv5 O 4qv5 U
4qv5 O 4qv5 V
4qv5 O 4qv5 W
4qv5 P 4qv5 Q
4qv5 P 4qv5 W
4qv5 P 4qv5 X
4qv5 S 4qv5 T
4qv5 T 4qv5 U
4qv5 U 4qv5 V
4qv5 V 4qv5 W
4qv5 W 4qv5 X
4qv5 X 4qv5 Y
4qv5 Y 4qv5 Z
4qv6 A 4qv6 B
4qv6 A 4qv6 G
4qv6 A 4qv6 H
4qv6 A 4qv6 I
4qv6 B 4qv6 C
4qv6 B 4qv6 I
4qv6 B 4qv6 J
4qv6 C 4qv6 K
4qv6 E 4qv6 F
4qv6 E 4qv6 M
4qv6 F 4qv6 G
4qv6 F 4qv6 M
4qv6 F 4qv6 N
4qv6 G 4qv6 H
4qv6 G 4qv6 N
4qv6 H 4qv6 I
4qv6 H 4qv6 N
4qv6 H 4qv6 Z
4qv6 I 4qv6 J
4qv6 I 4qv6 Y
4qv6 I 4qv6 Z
4qv6 J 4qv6 K
4qv6 J 4qv6 Y
4qv6 K 4qv6 L
4qv6 K 4qv6 W
4qv6 K 4qv6 X
4qv6 L 4qv6 M
4qv6 L 4qv6 V
4qv6 L 4qv6 W
4qv6 M 4qv6 N
4qv6 M 4qv6 V
4qv6 O 4qv6 P
4qv6 O 4qv6 U
4qv6 O 4qv6 V
4qv6 O 4qv6 W
4qv6 P 4qv6 Q
4qv6 P 4qv6 W
4qv6 P 4qv6 X
4qv6 S 4qv6 T
4qv6 T 4qv6 U
4qv6 U 4qv6 V
4qv6 V 4qv6 W
4qv6 W 4qv6 X
4qv6 X 4qv6 Y
4qv6 Y 4qv6 Z
4qv7 A 4qv7 B
4qv7 A 4qv7 G
4qv7 A 4qv7 H
4qv7 A 4qv7 I
4qv7 B 4qv7 C
4qv7 B 4qv7 I
4qv7 B 4qv7 J
4qv7 C 4qv7 K
4qv7 E 4qv7 F
4qv7 E 4qv7 M
4qv7 F 4qv7 G
4qv7 F 4qv7 M
4qv7 F 4qv7 N
4qv7 G 4qv7 H
4qv7 G 4qv7 N
4qv7 H 4qv7 I
4qv7 H 4qv7 N
4qv7 H 4qv7 Z
4qv7 I 4qv7 J
4qv7 I 4qv7 Y
4qv7 I 4qv7 Z
4qv7 J 4qv7 K
4qv7 J 4qv7 Y
4qv7 K 4qv7 L
4qv7 K 4qv7 W
4qv7 K 4qv7 X
4qv7 L 4qv7 M
4qv7 L 4qv7 V
4qv7 L 4qv7 W
4qv7 M 4qv7 N
4qv7 M 4qv7 V
4qv7 O 4qv7 P
4qv7 O 4qv7 U
4qv7 O 4qv7 V
4qv7 O 4qv7 W
4qv7 P 4qv7 Q
4qv7 P 4qv7 W
4qv7 P 4qv7 X
4qv7 Q 4qv7 Y
4qv7 S 4qv7 T
4qv7 T 4qv7 U
4qv7 U 4qv7 V
4qv7 V 4qv7 W
4qv7 W 4qv7 X
4qv7 X 4qv7 Y
4qv7 Y 4qv7 Z
4qv8 A 4qv8 B
4qv8 A 4qv8 G
4qv8 A 4qv8 H
4qv8 A 4qv8 I
4qv8 B 4qv8 C
4qv8 B 4qv8 I
4qv8 B 4qv8 J
4qv8 C 4qv8 J
4qv8 C 4qv8 K
4qv8 E 4qv8 F
4qv8 E 4qv8 M
4qv8 F 4qv8 G
4qv8 F 4qv8 M
4qv8 F 4qv8 N
4qv8 G 4qv8 H
4qv8 G 4qv8 N
4qv8 H 4qv8 I
4qv8 H 4qv8 N
4qv8 H 4qv8 Z
4qv8 I 4qv8 J
4qv8 I 4qv8 Y
4qv8 I 4qv8 Z
4qv8 J 4qv8 K
4qv8 J 4qv8 Y
4qv8 K 4qv8 L
4qv8 K 4qv8 W
4qv8 K 4qv8 X
4qv8 L 4qv8 M
4qv8 L 4qv8 V
4qv8 L 4qv8 W
4qv8 M 4qv8 N
4qv8 M 4qv8 V
4qv8 O 4qv8 P
4qv8 O 4qv8 U
4qv8 O 4qv8 V
4qv8 O 4qv8 W
4qv8 P 4qv8 Q
4qv8 P 4qv8 W
4qv8 P 4qv8 X
4qv8 Q 4qv8 Y
4qv8 S 4qv8 T
4qv8 T 4qv8 U
4qv8 U 4qv8 V
4qv8 V 4qv8 W
4qv8 W 4qv8 X
4qv8 X 4qv8 Y
4qv8 Y 4qv8 Z
4qv9 A 4qv9 B
4qv9 A 4qv9 G
4qv9 A 4qv9 H
4qv9 A 4qv9 I
4qv9 B 4qv9 C
4qv9 B 4qv9 I
4qv9 B 4qv9 J
4qv9 C 4qv9 K
4qv9 E 4qv9 F
4qv9 E 4qv9 M
4qv9 F 4qv9 G
4qv9 F 4qv9 M
4qv9 F 4qv9 N
4qv9 G 4qv9 H
4qv9 G 4qv9 N
4qv9 H 4qv9 I
4qv9 H 4qv9 N
4qv9 H 4qv9 Z
4qv9 I 4qv9 J
4qv9 I 4qv9 Y
4qv9 I 4qv9 Z
4qv9 J 4qv9 K
4qv9 J 4qv9 Y
4qv9 K 4qv9 L
4qv9 K 4qv9 W
4qv9 K 4qv9 X
4qv9 L 4qv9 M
4qv9 L 4qv9 V
4qv9 L 4qv9 W
4qv9 M 4qv9 N
4qv9 M 4qv9 V
4qv9 O 4qv9 P
4qv9 O 4qv9 U
4qv9 O 4qv9 V
4qv9 O 4qv9 W
4qv9 P 4qv9 Q
4qv9 P 4qv9 W
4qv9 P 4qv9 X
4qv9 Q 4qv9 Y
4qv9 S 4qv9 T
4qv9 T 4qv9 U
4qv9 U 4qv9 V
4qv9 V 4qv9 W
4qv9 W 4qv9 X
4qv9 X 4qv9 Y
4qv9 Y 4qv9 Z
4qvl A 4qvl B
4qvl A 4qvl G
4qvl A 4qvl H
4qvl A 4qvl I
4qvl B 4qvl C
4qvl B 4qvl I
4qvl B 4qvl J
4qvl C 4qvl K
4qvl E 4qvl F
4qvl E 4qvl L
4qvl E 4qvl M
4qvl F 4qvl G
4qvl F 4qvl M
4qvl F 4qvl N
4qvl G 4qvl H
4qvl G 4qvl N
4qvl H 4qvl I
4qvl H 4qvl N
4qvl H 4qvl Z
4qvl I 4qvl J
4qvl I 4qvl Y
4qvl I 4qvl Z
4qvl J 4qvl K
4qvl J 4qvl Y
4qvl K 4qvl L
4qvl K 4qvl W
4qvl K 4qvl X
4qvl L 4qvl M
4qvl L 4qvl V
4qvl L 4qvl W
4qvl M 4qvl N
4qvl M 4qvl V
4qvl O 4qvl P
4qvl O 4qvl U
4qvl O 4qvl V
4qvl O 4qvl W
4qvl P 4qvl Q
4qvl P 4qvl W
4qvl P 4qvl X
4qvl Q 4qvl X
4qvl Q 4qvl Y
4qvl S 4qvl T
4qvl S 4qvl Z
4qvl T 4qvl U
4qvl U 4qvl V
4qvl V 4qvl W
4qvl W 4qvl X
4qvl X 4qvl Y
4qvl Y 4qvl Z
4qvm A 4qvm B
4qvm A 4qvm G
4qvm A 4qvm H
4qvm A 4qvm I
4qvm B 4qvm C
4qvm B 4qvm J
4qvm C 4qvm K
4qvm E 4qvm F
4qvm E 4qvm M
4qvm F 4qvm G
4qvm F 4qvm M
4qvm F 4qvm N
4qvm G 4qvm H
4qvm G 4qvm N
4qvm H 4qvm I
4qvm H 4qvm N
4qvm H 4qvm Z
4qvm I 4qvm J
4qvm I 4qvm Y
4qvm I 4qvm Z
4qvm J 4qvm K
4qvm J 4qvm Y
4qvm K 4qvm L
4qvm K 4qvm W
4qvm K 4qvm X
4qvm L 4qvm M
4qvm L 4qvm V
4qvm L 4qvm W
4qvm M 4qvm N
4qvm M 4qvm V
4qvm O 4qvm P
4qvm O 4qvm U
4qvm O 4qvm V
4qvm O 4qvm W
4qvm P 4qvm Q
4qvm P 4qvm W
4qvm P 4qvm X
4qvm Q 4qvm X
4qvm Q 4qvm Y
4qvm S 4qvm T
4qvm T 4qvm U
4qvm U 4qvm V
4qvm V 4qvm W
4qvm W 4qvm X
4qvm X 4qvm Y
4qvm Y 4qvm Z
4qvn A 4qvn B
4qvn A 4qvn G
4qvn A 4qvn H
4qvn A 4qvn I
4qvn B 4qvn C
4qvn B 4qvn J
4qvn C 4qvn K
4qvn E 4qvn F
4qvn E 4qvn M
4qvn F 4qvn G
4qvn F 4qvn M
4qvn F 4qvn N
4qvn G 4qvn H
4qvn G 4qvn N
4qvn H 4qvn I
4qvn H 4qvn N
4qvn H 4qvn Z
4qvn I 4qvn J
4qvn I 4qvn Y
4qvn I 4qvn Z
4qvn J 4qvn K
4qvn J 4qvn Y
4qvn K 4qvn L
4qvn K 4qvn W
4qvn K 4qvn X
4qvn L 4qvn M
4qvn L 4qvn V
4qvn L 4qvn W
4qvn M 4qvn N
4qvn M 4qvn V
4qvn O 4qvn P
4qvn O 4qvn U
4qvn O 4qvn V
4qvn O 4qvn W
4qvn P 4qvn Q
4qvn P 4qvn W
4qvn P 4qvn X
4qvn S 4qvn T
4qvn T 4qvn U
4qvn U 4qvn V
4qvn V 4qvn W
4qvn W 4qvn X
4qvn X 4qvn Y
4qvn Y 4qvn Z
4qvp A 4qvp B
4qvp A 4qvp G
4qvp A 4qvp H
4qvp A 4qvp I
4qvp B 4qvp C
4qvp B 4qvp J
4qvp C 4qvp K
4qvp E 4qvp F
4qvp E 4qvp M
4qvp F 4qvp G
4qvp F 4qvp M
4qvp F 4qvp N
4qvp G 4qvp H
4qvp G 4qvp N
4qvp H 4qvp I
4qvp H 4qvp N
4qvp H 4qvp Z
4qvp I 4qvp J
4qvp I 4qvp Y
4qvp I 4qvp Z
4qvp J 4qvp K
4qvp J 4qvp Y
4qvp K 4qvp L
4qvp K 4qvp W
4qvp K 4qvp X
4qvp L 4qvp M
4qvp L 4qvp V
4qvp L 4qvp W
4qvp M 4qvp N
4qvp M 4qvp V
4qvp O 4qvp P
4qvp O 4qvp U
4qvp O 4qvp V
4qvp O 4qvp W
4qvp P 4qvp Q
4qvp P 4qvp W
4qvp P 4qvp X
4qvp S 4qvp T
4qvp T 4qvp U
4qvp U 4qvp V
4qvp V 4qvp W
4qvp W 4qvp X
4qvp X 4qvp Y
4qvp Y 4qvp Z
4qvq A 4qvq B
4qvq A 4qvq G
4qvq A 4qvq H
4qvq A 4qvq I
4qvq B 4qvq C
4qvq B 4qvq J
4qvq E 4qvq F
4qvq E 4qvq M
4qvq F 4qvq G
4qvq F 4qvq M
4qvq F 4qvq N
4qvq G 4qvq H
4qvq G 4qvq N
4qvq H 4qvq I
4qvq H 4qvq N
4qvq H 4qvq Z
4qvq I 4qvq J
4qvq I 4qvq Y
4qvq I 4qvq Z
4qvq J 4qvq K
4qvq J 4qvq Y
4qvq K 4qvq L
4qvq K 4qvq W
4qvq K 4qvq X
4qvq L 4qvq M
4qvq L 4qvq V
4qvq L 4qvq W
4qvq M 4qvq N
4qvq M 4qvq V
4qvq O 4qvq P
4qvq O 4qvq U
4qvq O 4qvq V
4qvq O 4qvq W
4qvq P 4qvq Q
4qvq P 4qvq W
4qvq P 4qvq X
4qvq S 4qvq T
4qvq T 4qvq U
4qvq U 4qvq V
4qvq V 4qvq W
4qvq W 4qvq X
4qvq X 4qvq Y
4qvq Y 4qvq Z
4qvv A 4qvv B
4qvv A 4qvv G
4qvv A 4qvv H
4qvv A 4qvv I
4qvv B 4qvv C
4qvv B 4qvv J
4qvv C 4qvv K
4qvv E 4qvv F
4qvv E 4qvv M
4qvv F 4qvv G
4qvv F 4qvv M
4qvv F 4qvv N
4qvv G 4qvv H
4qvv G 4qvv N
4qvv H 4qvv I
4qvv H 4qvv N
4qvv H 4qvv Z
4qvv I 4qvv J
4qvv I 4qvv Y
4qvv I 4qvv Z
4qvv J 4qvv K
4qvv J 4qvv Y
4qvv K 4qvv L
4qvv K 4qvv W
4qvv K 4qvv X
4qvv L 4qvv M
4qvv L 4qvv V
4qvv L 4qvv W
4qvv M 4qvv N
4qvv M 4qvv V
4qvv O 4qvv P
4qvv O 4qvv U
4qvv O 4qvv V
4qvv O 4qvv W
4qvv P 4qvv Q
4qvv P 4qvv X
4qvv Q 4qvv Y
4qvv S 4qvv T
4qvv T 4qvv U
4qvv U 4qvv V
4qvv V 4qvv W
4qvv W 4qvv X
4qvv X 4qvv Y
4qvv Y 4qvv Z
4qvw A 4qvw B
4qvw A 4qvw G
4qvw A 4qvw H
4qvw A 4qvw I
4qvw B 4qvw C
4qvw B 4qvw I
4qvw B 4qvw J
4qvw C 4qvw K
4qvw E 4qvw F
4qvw E 4qvw L
4qvw E 4qvw M
4qvw F 4qvw G
4qvw F 4qvw M
4qvw F 4qvw N
4qvw G 4qvw H
4qvw G 4qvw N
4qvw H 4qvw I
4qvw H 4qvw N
4qvw H 4qvw Z
4qvw I 4qvw J
4qvw I 4qvw Y
4qvw I 4qvw Z
4qvw J 4qvw K
4qvw J 4qvw Y
4qvw K 4qvw L
4qvw K 4qvw W
4qvw K 4qvw X
4qvw L 4qvw M
4qvw L 4qvw V
4qvw L 4qvw W
4qvw M 4qvw N
4qvw M 4qvw V
4qvw O 4qvw P
4qvw O 4qvw U
4qvw O 4qvw V
4qvw O 4qvw W
4qvw P 4qvw Q
4qvw P 4qvw W
4qvw P 4qvw X
4qvw Q 4qvw Y
4qvw S 4qvw T
4qvw T 4qvw U
4qvw U 4qvw V
4qvw V 4qvw W
4qvw W 4qvw X
4qvw X 4qvw Y
4qvw Y 4qvw Z
4qvy A 4qvy B
4qvy A 4qvy G
4qvy A 4qvy H
4qvy A 4qvy I
4qvy B 4qvy C
4qvy B 4qvy I
4qvy B 4qvy J
4qvy C 4qvy K
4qvy E 4qvy F
4qvy E 4qvy M
4qvy F 4qvy G
4qvy F 4qvy M
4qvy F 4qvy N
4qvy G 4qvy H
4qvy G 4qvy N
4qvy H 4qvy I
4qvy H 4qvy N
4qvy H 4qvy Z
4qvy I 4qvy J
4qvy I 4qvy Y
4qvy I 4qvy Z
4qvy J 4qvy K
4qvy J 4qvy Y
4qvy K 4qvy L
4qvy K 4qvy W
4qvy K 4qvy X
4qvy L 4qvy M
4qvy L 4qvy V
4qvy L 4qvy W
4qvy M 4qvy N
4qvy M 4qvy V
4qvy O 4qvy P
4qvy O 4qvy U
4qvy O 4qvy V
4qvy O 4qvy W
4qvy P 4qvy Q
4qvy P 4qvy W
4qvy P 4qvy X
4qvy Q 4qvy Y
4qvy S 4qvy T
4qvy T 4qvy U
4qvy U 4qvy V
4qvy V 4qvy W
4qvy W 4qvy X
4qvy X 4qvy Y
4qvy Y 4qvy Z
4qw0 A 4qw0 B
4qw0 A 4qw0 G
4qw0 A 4qw0 H
4qw0 A 4qw0 I
4qw0 B 4qw0 C
4qw0 B 4qw0 I
4qw0 B 4qw0 J
4qw0 C 4qw0 K
4qw0 E 4qw0 F
4qw0 E 4qw0 M
4qw0 F 4qw0 G
4qw0 F 4qw0 M
4qw0 F 4qw0 N
4qw0 G 4qw0 H
4qw0 G 4qw0 N
4qw0 H 4qw0 I
4qw0 H 4qw0 N
4qw0 H 4qw0 Z
4qw0 I 4qw0 J
4qw0 I 4qw0 Y
4qw0 I 4qw0 Z
4qw0 J 4qw0 K
4qw0 J 4qw0 Y
4qw0 K 4qw0 L
4qw0 K 4qw0 W
4qw0 K 4qw0 X
4qw0 L 4qw0 M
4qw0 L 4qw0 V
4qw0 L 4qw0 W
4qw0 M 4qw0 N
4qw0 M 4qw0 V
4qw0 O 4qw0 P
4qw0 O 4qw0 U
4qw0 O 4qw0 V
4qw0 O 4qw0 W
4qw0 P 4qw0 Q
4qw0 P 4qw0 W
4qw0 P 4qw0 X
4qw0 Q 4qw0 Y
4qw0 S 4qw0 T
4qw0 T 4qw0 U
4qw0 U 4qw0 V
4qw0 V 4qw0 W
4qw0 W 4qw0 X
4qw0 X 4qw0 Y
4qw0 Y 4qw0 Z
4qw1 A 4qw1 B
4qw1 A 4qw1 G
4qw1 A 4qw1 H
4qw1 A 4qw1 I
4qw1 B 4qw1 C
4qw1 B 4qw1 J
4qw1 C 4qw1 K
4qw1 E 4qw1 F
4qw1 E 4qw1 M
4qw1 F 4qw1 G
4qw1 F 4qw1 M
4qw1 F 4qw1 N
4qw1 G 4qw1 H
4qw1 G 4qw1 N
4qw1 H 4qw1 I
4qw1 H 4qw1 N
4qw1 H 4qw1 Z
4qw1 I 4qw1 J
4qw1 I 4qw1 Y
4qw1 I 4qw1 Z
4qw1 J 4qw1 K
4qw1 J 4qw1 Y
4qw1 K 4qw1 L
4qw1 K 4qw1 W
4qw1 K 4qw1 X
4qw1 L 4qw1 M
4qw1 L 4qw1 V
4qw1 L 4qw1 W
4qw1 M 4qw1 N
4qw1 M 4qw1 V
4qw1 O 4qw1 P
4qw1 O 4qw1 U
4qw1 O 4qw1 V
4qw1 O 4qw1 W
4qw1 P 4qw1 Q
4qw1 P 4qw1 W
4qw1 P 4qw1 X
4qw1 Q 4qw1 X
4qw1 S 4qw1 T
4qw1 S 4qw1 Z
4qw1 T 4qw1 U
4qw1 U 4qw1 V
4qw1 V 4qw1 W
4qw1 W 4qw1 X
4qw1 X 4qw1 Y
4qw1 Y 4qw1 Z
4qw3 A 4qw3 B
4qw3 A 4qw3 G
4qw3 A 4qw3 H
4qw3 A 4qw3 I
4qw3 B 4qw3 C
4qw3 B 4qw3 J
4qw3 C 4qw3 J
4qw3 C 4qw3 K
4qw3 E 4qw3 F
4qw3 E 4qw3 M
4qw3 F 4qw3 G
4qw3 F 4qw3 M
4qw3 F 4qw3 N
4qw3 G 4qw3 H
4qw3 G 4qw3 N
4qw3 H 4qw3 I
4qw3 H 4qw3 N
4qw3 H 4qw3 Z
4qw3 I 4qw3 J
4qw3 I 4qw3 Y
4qw3 I 4qw3 Z
4qw3 J 4qw3 K
4qw3 J 4qw3 Y
4qw3 K 4qw3 L
4qw3 K 4qw3 W
4qw3 K 4qw3 X
4qw3 L 4qw3 M
4qw3 L 4qw3 V
4qw3 L 4qw3 W
4qw3 M 4qw3 N
4qw3 M 4qw3 V
4qw3 O 4qw3 P
4qw3 O 4qw3 U
4qw3 O 4qw3 V
4qw3 O 4qw3 W
4qw3 P 4qw3 Q
4qw3 P 4qw3 W
4qw3 P 4qw3 X
4qw3 Q 4qw3 X
4qw3 Q 4qw3 Y
4qw3 S 4qw3 T
4qw3 T 4qw3 U
4qw3 U 4qw3 V
4qw3 V 4qw3 W
4qw3 W 4qw3 X
4qw3 X 4qw3 Y
4qw3 Y 4qw3 Z
4qw4 A 4qw4 B
4qw4 A 4qw4 G
4qw4 A 4qw4 H
4qw4 A 4qw4 I
4qw4 B 4qw4 C
4qw4 B 4qw4 I
4qw4 B 4qw4 J
4qw4 C 4qw4 J
4qw4 E 4qw4 F
4qw4 E 4qw4 M
4qw4 F 4qw4 G
4qw4 F 4qw4 M
4qw4 F 4qw4 N
4qw4 G 4qw4 H
4qw4 G 4qw4 N
4qw4 H 4qw4 I
4qw4 H 4qw4 N
4qw4 H 4qw4 Z
4qw4 I 4qw4 J
4qw4 I 4qw4 Y
4qw4 I 4qw4 Z
4qw4 J 4qw4 K
4qw4 J 4qw4 Y
4qw4 K 4qw4 L
4qw4 K 4qw4 W
4qw4 K 4qw4 X
4qw4 L 4qw4 M
4qw4 L 4qw4 V
4qw4 L 4qw4 W
4qw4 M 4qw4 N
4qw4 M 4qw4 V
4qw4 O 4qw4 P
4qw4 O 4qw4 U
4qw4 O 4qw4 V
4qw4 O 4qw4 W
4qw4 P 4qw4 Q
4qw4 P 4qw4 X
4qw4 S 4qw4 T
4qw4 T 4qw4 U
4qw4 U 4qw4 V
4qw4 V 4qw4 W
4qw4 W 4qw4 X
4qw4 X 4qw4 Y
4qw4 Y 4qw4 Z
4qw5 A 4qw5 B
4qw5 A 4qw5 G
4qw5 A 4qw5 H
4qw5 A 4qw5 I
4qw5 B 4qw5 C
4qw5 B 4qw5 I
4qw5 B 4qw5 J
4qw5 C 4qw5 K
4qw5 E 4qw5 F
4qw5 E 4qw5 M
4qw5 F 4qw5 G
4qw5 F 4qw5 M
4qw5 F 4qw5 N
4qw5 G 4qw5 H
4qw5 G 4qw5 N
4qw5 H 4qw5 I
4qw5 H 4qw5 N
4qw5 H 4qw5 Z
4qw5 I 4qw5 J
4qw5 I 4qw5 Y
4qw5 I 4qw5 Z
4qw5 J 4qw5 K
4qw5 J 4qw5 Y
4qw5 K 4qw5 L
4qw5 K 4qw5 W
4qw5 K 4qw5 X
4qw5 L 4qw5 M
4qw5 L 4qw5 V
4qw5 L 4qw5 W
4qw5 M 4qw5 N
4qw5 M 4qw5 V
4qw5 O 4qw5 P
4qw5 O 4qw5 U
4qw5 O 4qw5 V
4qw5 O 4qw5 W
4qw5 P 4qw5 Q
4qw5 P 4qw5 X
4qw5 Q 4qw5 X
4qw5 Q 4qw5 Y
4qw5 S 4qw5 T
4qw5 T 4qw5 U
4qw5 U 4qw5 V
4qw5 V 4qw5 W
4qw5 W 4qw5 X
4qw5 X 4qw5 Y
4qw5 Y 4qw5 Z
4qw6 A 4qw6 B
4qw6 A 4qw6 G
4qw6 A 4qw6 H
4qw6 A 4qw6 I
4qw6 B 4qw6 C
4qw6 B 4qw6 I
4qw6 B 4qw6 J
4qw6 C 4qw6 K
4qw6 E 4qw6 F
4qw6 E 4qw6 M
4qw6 F 4qw6 G
4qw6 F 4qw6 M
4qw6 F 4qw6 N
4qw6 G 4qw6 H
4qw6 G 4qw6 N
4qw6 H 4qw6 I
4qw6 H 4qw6 N
4qw6 H 4qw6 Z
4qw6 I 4qw6 J
4qw6 I 4qw6 Y
4qw6 I 4qw6 Z
4qw6 J 4qw6 K
4qw6 J 4qw6 Y
4qw6 K 4qw6 L
4qw6 K 4qw6 W
4qw6 K 4qw6 X
4qw6 L 4qw6 M
4qw6 L 4qw6 V
4qw6 L 4qw6 W
4qw6 M 4qw6 N
4qw6 M 4qw6 V
4qw6 O 4qw6 P
4qw6 O 4qw6 U
4qw6 O 4qw6 V
4qw6 O 4qw6 W
4qw6 P 4qw6 Q
4qw6 P 4qw6 W
4qw6 P 4qw6 X
4qw6 Q 4qw6 Y
4qw6 S 4qw6 T
4qw6 T 4qw6 U
4qw6 U 4qw6 V
4qw6 V 4qw6 W
4qw6 W 4qw6 X
4qw6 X 4qw6 Y
4qw6 Y 4qw6 Z
4qw7 A 4qw7 B
4qw7 A 4qw7 G
4qw7 A 4qw7 H
4qw7 A 4qw7 I
4qw7 B 4qw7 C
4qw7 B 4qw7 I
4qw7 B 4qw7 J
4qw7 C 4qw7 K
4qw7 E 4qw7 F
4qw7 E 4qw7 M
4qw7 F 4qw7 G
4qw7 F 4qw7 M
4qw7 F 4qw7 N
4qw7 G 4qw7 H
4qw7 G 4qw7 N
4qw7 H 4qw7 I
4qw7 H 4qw7 N
4qw7 H 4qw7 Z
4qw7 I 4qw7 J
4qw7 I 4qw7 Y
4qw7 I 4qw7 Z
4qw7 J 4qw7 K
4qw7 J 4qw7 Y
4qw7 K 4qw7 L
4qw7 K 4qw7 W
4qw7 K 4qw7 X
4qw7 L 4qw7 M
4qw7 L 4qw7 V
4qw7 L 4qw7 W
4qw7 M 4qw7 N
4qw7 M 4qw7 V
4qw7 O 4qw7 P
4qw7 O 4qw7 U
4qw7 O 4qw7 V
4qw7 O 4qw7 W
4qw7 P 4qw7 Q
4qw7 P 4qw7 X
4qw7 Q 4qw7 Y
4qw7 S 4qw7 T
4qw7 T 4qw7 U
4qw7 U 4qw7 V
4qw7 V 4qw7 W
4qw7 W 4qw7 X
4qw7 X 4qw7 Y
4qw7 Y 4qw7 Z
4qwf A 4qwf B
4qwf A 4qwf G
4qwf A 4qwf H
4qwf A 4qwf I
4qwf B 4qwf C
4qwf B 4qwf I
4qwf B 4qwf J
4qwf C 4qwf K
4qwf E 4qwf F
4qwf E 4qwf M
4qwf F 4qwf G
4qwf F 4qwf M
4qwf F 4qwf N
4qwf G 4qwf H
4qwf G 4qwf N
4qwf H 4qwf I
4qwf H 4qwf N
4qwf H 4qwf Z
4qwf I 4qwf J
4qwf I 4qwf Y
4qwf I 4qwf Z
4qwf J 4qwf K
4qwf J 4qwf Y
4qwf K 4qwf L
4qwf K 4qwf W
4qwf K 4qwf X
4qwf L 4qwf M
4qwf L 4qwf V
4qwf L 4qwf W
4qwf M 4qwf N
4qwf M 4qwf V
4qwf O 4qwf P
4qwf O 4qwf U
4qwf O 4qwf V
4qwf O 4qwf W
4qwf P 4qwf Q
4qwf P 4qwf X
4qwf Q 4qwf X
4qwf Q 4qwf Y
4qwf S 4qwf T
4qwf T 4qwf U
4qwf U 4qwf V
4qwf V 4qwf W
4qwf W 4qwf X
4qwf X 4qwf Y
4qwf Y 4qwf Z
4qwg A 4qwg B
4qwg A 4qwg G
4qwg A 4qwg H
4qwg A 4qwg I
4qwg B 4qwg C
4qwg B 4qwg I
4qwg B 4qwg J
4qwg E 4qwg F
4qwg E 4qwg M
4qwg F 4qwg G
4qwg F 4qwg M
4qwg F 4qwg N
4qwg G 4qwg H
4qwg G 4qwg N
4qwg H 4qwg I
4qwg H 4qwg N
4qwg H 4qwg Z
4qwg I 4qwg J
4qwg I 4qwg Y
4qwg I 4qwg Z
4qwg J 4qwg K
4qwg J 4qwg Y
4qwg K 4qwg L
4qwg K 4qwg W
4qwg K 4qwg X
4qwg L 4qwg M
4qwg L 4qwg V
4qwg L 4qwg W
4qwg M 4qwg N
4qwg M 4qwg V
4qwg O 4qwg P
4qwg O 4qwg U
4qwg O 4qwg V
4qwg O 4qwg W
4qwg P 4qwg Q
4qwg P 4qwg X
4qwg S 4qwg T
4qwg T 4qwg U
4qwg U 4qwg V
4qwg V 4qwg W
4qwg W 4qwg X
4qwg X 4qwg Y
4qwg Y 4qwg Z
4qwi A 4qwi B
4qwi A 4qwi G
4qwi A 4qwi H
4qwi A 4qwi I
4qwi B 4qwi C
4qwi B 4qwi I
4qwi B 4qwi J
4qwi C 4qwi K
4qwi E 4qwi F
4qwi E 4qwi M
4qwi F 4qwi G
4qwi F 4qwi M
4qwi F 4qwi N
4qwi G 4qwi H
4qwi G 4qwi N
4qwi H 4qwi I
4qwi H 4qwi N
4qwi H 4qwi Z
4qwi I 4qwi J
4qwi I 4qwi Y
4qwi I 4qwi Z
4qwi J 4qwi K
4qwi J 4qwi Y
4qwi K 4qwi L
4qwi K 4qwi W
4qwi K 4qwi X
4qwi L 4qwi M
4qwi L 4qwi V
4qwi L 4qwi W
4qwi M 4qwi N
4qwi M 4qwi V
4qwi O 4qwi P
4qwi O 4qwi U
4qwi O 4qwi V
4qwi O 4qwi W
4qwi P 4qwi Q
4qwi P 4qwi X
4qwi Q 4qwi X
4qwi Q 4qwi Y
4qwi S 4qwi T
4qwi T 4qwi U
4qwi U 4qwi V
4qwi V 4qwi W
4qwi W 4qwi X
4qwi X 4qwi Y
4qwi Y 4qwi Z
4qwj A 4qwj B
4qwj A 4qwj G
4qwj A 4qwj H
4qwj A 4qwj I
4qwj B 4qwj C
4qwj B 4qwj I
4qwj B 4qwj J
4qwj C 4qwj J
4qwj C 4qwj K
4qwj E 4qwj F
4qwj E 4qwj M
4qwj F 4qwj G
4qwj F 4qwj M
4qwj F 4qwj N
4qwj G 4qwj H
4qwj G 4qwj N
4qwj H 4qwj I
4qwj H 4qwj N
4qwj H 4qwj Z
4qwj I 4qwj J
4qwj I 4qwj Y
4qwj I 4qwj Z
4qwj J 4qwj K
4qwj J 4qwj Y
4qwj K 4qwj L
4qwj K 4qwj W
4qwj K 4qwj X
4qwj L 4qwj M
4qwj L 4qwj V
4qwj L 4qwj W
4qwj M 4qwj N
4qwj M 4qwj V
4qwj O 4qwj P
4qwj O 4qwj U
4qwj O 4qwj V
4qwj O 4qwj W
4qwj P 4qwj Q
4qwj P 4qwj X
4qwj Q 4qwj X
4qwj Q 4qwj Y
4qwj S 4qwj T
4qwj T 4qwj U
4qwj U 4qwj V
4qwj V 4qwj W
4qwj W 4qwj X
4qwj X 4qwj Y
4qwj Y 4qwj Z
4qwk A 4qwk B
4qwk A 4qwk G
4qwk A 4qwk H
4qwk A 4qwk I
4qwk B 4qwk C
4qwk B 4qwk I
4qwk B 4qwk J
4qwk C 4qwk K
4qwk E 4qwk F
4qwk E 4qwk M
4qwk F 4qwk G
4qwk F 4qwk M
4qwk F 4qwk N
4qwk G 4qwk H
4qwk G 4qwk N
4qwk H 4qwk I
4qwk H 4qwk N
4qwk H 4qwk Z
4qwk I 4qwk J
4qwk I 4qwk Y
4qwk I 4qwk Z
4qwk J 4qwk K
4qwk J 4qwk Y
4qwk K 4qwk L
4qwk K 4qwk W
4qwk K 4qwk X
4qwk L 4qwk M
4qwk L 4qwk V
4qwk L 4qwk W
4qwk M 4qwk N
4qwk M 4qwk V
4qwk O 4qwk P
4qwk O 4qwk U
4qwk O 4qwk V
4qwk O 4qwk W
4qwk P 4qwk Q
4qwk P 4qwk X
4qwk Q 4qwk X
4qwk S 4qwk T
4qwk T 4qwk U
4qwk U 4qwk V
4qwk V 4qwk W
4qwk W 4qwk X
4qwk X 4qwk Y
4qwk Y 4qwk Z
4qwl A 4qwl B
4qwl A 4qwl G
4qwl A 4qwl H
4qwl A 4qwl I
4qwl B 4qwl C
4qwl B 4qwl I
4qwl B 4qwl J
4qwl C 4qwl K
4qwl E 4qwl F
4qwl E 4qwl M
4qwl F 4qwl G
4qwl F 4qwl M
4qwl F 4qwl N
4qwl G 4qwl H
4qwl G 4qwl N
4qwl H 4qwl I
4qwl H 4qwl N
4qwl H 4qwl Z
4qwl I 4qwl J
4qwl I 4qwl Y
4qwl I 4qwl Z
4qwl J 4qwl K
4qwl J 4qwl Y
4qwl K 4qwl L
4qwl K 4qwl W
4qwl K 4qwl X
4qwl L 4qwl M
4qwl L 4qwl V
4qwl L 4qwl W
4qwl M 4qwl N
4qwl M 4qwl V
4qwl O 4qwl P
4qwl O 4qwl U
4qwl O 4qwl V
4qwl O 4qwl W
4qwl P 4qwl Q
4qwl P 4qwl X
4qwl Q 4qwl X
4qwl Q 4qwl Y
4qwl S 4qwl T
4qwl S 4qwl Z
4qwl T 4qwl U
4qwl U 4qwl V
4qwl V 4qwl W
4qwl W 4qwl X
4qwl X 4qwl Y
4qwl Y 4qwl Z
4qwr A 4qwr B
4qwr A 4qwr G
4qwr A 4qwr H
4qwr A 4qwr I
4qwr B 4qwr C
4qwr B 4qwr I
4qwr B 4qwr J
4qwr C 4qwr K
4qwr E 4qwr F
4qwr E 4qwr M
4qwr F 4qwr G
4qwr F 4qwr M
4qwr F 4qwr N
4qwr G 4qwr H
4qwr G 4qwr N
4qwr H 4qwr I
4qwr H 4qwr N
4qwr H 4qwr Z
4qwr I 4qwr J
4qwr I 4qwr Y
4qwr I 4qwr Z
4qwr J 4qwr K
4qwr J 4qwr Y
4qwr K 4qwr L
4qwr K 4qwr W
4qwr K 4qwr X
4qwr L 4qwr M
4qwr L 4qwr V
4qwr L 4qwr W
4qwr M 4qwr N
4qwr M 4qwr V
4qwr O 4qwr P
4qwr O 4qwr U
4qwr O 4qwr V
4qwr O 4qwr W
4qwr P 4qwr Q
4qwr P 4qwr W
4qwr P 4qwr X
4qwr Q 4qwr X
4qwr Q 4qwr Y
4qwr S 4qwr T
4qwr T 4qwr U
4qwr U 4qwr V
4qwr V 4qwr W
4qwr W 4qwr X
4qwr X 4qwr Y
4qwr Y 4qwr Z
4qws A 4qws B
4qws A 4qws G
4qws A 4qws H
4qws A 4qws I
4qws B 4qws C
4qws B 4qws J
4qws C 4qws K
4qws E 4qws F
4qws E 4qws M
4qws F 4qws G
4qws F 4qws M
4qws F 4qws N
4qws G 4qws H
4qws G 4qws N
4qws H 4qws I
4qws H 4qws N
4qws H 4qws Z
4qws I 4qws J
4qws I 4qws Y
4qws I 4qws Z
4qws J 4qws K
4qws J 4qws Y
4qws K 4qws L
4qws K 4qws W
4qws K 4qws X
4qws L 4qws M
4qws L 4qws V
4qws L 4qws W
4qws M 4qws N
4qws M 4qws V
4qws O 4qws P
4qws O 4qws U
4qws O 4qws V
4qws O 4qws W
4qws P 4qws Q
4qws P 4qws X
4qws Q 4qws Y
4qws S 4qws T
4qws T 4qws U
4qws U 4qws V
4qws V 4qws W
4qws W 4qws X
4qws X 4qws Y
4qws Y 4qws Z
4qwu A 4qwu B
4qwu A 4qwu G
4qwu A 4qwu H
4qwu A 4qwu I
4qwu B 4qwu C
4qwu B 4qwu I
4qwu B 4qwu J
4qwu C 4qwu J
4qwu E 4qwu F
4qwu E 4qwu M
4qwu F 4qwu G
4qwu F 4qwu M
4qwu F 4qwu N
4qwu G 4qwu H
4qwu G 4qwu N
4qwu H 4qwu I
4qwu H 4qwu N
4qwu H 4qwu Z
4qwu I 4qwu J
4qwu I 4qwu Y
4qwu I 4qwu Z
4qwu J 4qwu K
4qwu J 4qwu Y
4qwu K 4qwu L
4qwu K 4qwu W
4qwu K 4qwu X
4qwu L 4qwu M
4qwu L 4qwu V
4qwu L 4qwu W
4qwu M 4qwu N
4qwu M 4qwu V
4qwu O 4qwu P
4qwu O 4qwu U
4qwu O 4qwu V
4qwu O 4qwu W
4qwu P 4qwu Q
4qwu P 4qwu W
4qwu P 4qwu X
4qwu Q 4qwu X
4qwu S 4qwu T
4qwu T 4qwu U
4qwu U 4qwu V
4qwu V 4qwu W
4qwu W 4qwu X
4qwu X 4qwu Y
4qwu Y 4qwu Z
4qwx A 4qwx B
4qwx A 4qwx G
4qwx A 4qwx H
4qwx A 4qwx I
4qwx B 4qwx C
4qwx B 4qwx J
4qwx C 4qwx K
4qwx E 4qwx F
4qwx E 4qwx M
4qwx F 4qwx G
4qwx F 4qwx M
4qwx F 4qwx N
4qwx G 4qwx H
4qwx G 4qwx N
4qwx H 4qwx I
4qwx H 4qwx N
4qwx H 4qwx Z
4qwx I 4qwx J
4qwx I 4qwx Y
4qwx I 4qwx Z
4qwx J 4qwx K
4qwx J 4qwx Y
4qwx K 4qwx L
4qwx K 4qwx W
4qwx K 4qwx X
4qwx L 4qwx M
4qwx L 4qwx V
4qwx L 4qwx W
4qwx M 4qwx N
4qwx M 4qwx V
4qwx O 4qwx P
4qwx O 4qwx U
4qwx O 4qwx V
4qwx O 4qwx W
4qwx P 4qwx Q
4qwx P 4qwx X
4qwx Q 4qwx X
4qwx Q 4qwx Y
4qwx S 4qwx T
4qwx T 4qwx U
4qwx U 4qwx V
4qwx V 4qwx W
4qwx W 4qwx X
4qwx X 4qwx Y
4qwx Y 4qwx Z
4qxj A 4qxj B
4qxj A 4qxj G
4qxj A 4qxj H
4qxj A 4qxj I
4qxj B 4qxj C
4qxj B 4qxj I
4qxj B 4qxj J
4qxj C 4qxj K
4qxj E 4qxj F
4qxj E 4qxj M
4qxj F 4qxj G
4qxj F 4qxj M
4qxj F 4qxj N
4qxj G 4qxj H
4qxj G 4qxj N
4qxj H 4qxj I
4qxj H 4qxj N
4qxj H 4qxj Z
4qxj I 4qxj J
4qxj I 4qxj Y
4qxj I 4qxj Z
4qxj J 4qxj K
4qxj J 4qxj Y
4qxj K 4qxj L
4qxj K 4qxj W
4qxj K 4qxj X
4qxj L 4qxj M
4qxj L 4qxj V
4qxj L 4qxj W
4qxj M 4qxj N
4qxj M 4qxj V
4qxj O 4qxj P
4qxj O 4qxj U
4qxj O 4qxj V
4qxj O 4qxj W
4qxj P 4qxj Q
4qxj P 4qxj X
4qxj Q 4qxj X
4qxj Q 4qxj Y
4qxj S 4qxj T
4qxj T 4qxj U
4qxj U 4qxj V
4qxj V 4qxj W
4qxj W 4qxj X
4qxj X 4qxj Y
4qxj Y 4qxj Z
4qz0 A 4qz0 B
4qz0 A 4qz0 G
4qz0 A 4qz0 H
4qz0 A 4qz0 I
4qz0 B 4qz0 C
4qz0 B 4qz0 I
4qz0 B 4qz0 J
4qz0 C 4qz0 K
4qz0 E 4qz0 F
4qz0 E 4qz0 M
4qz0 F 4qz0 G
4qz0 F 4qz0 M
4qz0 F 4qz0 N
4qz0 G 4qz0 H
4qz0 G 4qz0 N
4qz0 H 4qz0 I
4qz0 H 4qz0 N
4qz0 H 4qz0 Z
4qz0 I 4qz0 J
4qz0 I 4qz0 Y
4qz0 I 4qz0 Z
4qz0 J 4qz0 K
4qz0 J 4qz0 Y
4qz0 K 4qz0 L
4qz0 K 4qz0 W
4qz0 K 4qz0 X
4qz0 L 4qz0 M
4qz0 L 4qz0 V
4qz0 L 4qz0 W
4qz0 M 4qz0 N
4qz0 M 4qz0 V
4qz0 O 4qz0 P
4qz0 O 4qz0 U
4qz0 O 4qz0 V
4qz0 O 4qz0 W
4qz0 P 4qz0 Q
4qz0 P 4qz0 X
4qz0 Q 4qz0 X
4qz0 Q 4qz0 Y
4qz0 S 4qz0 T
4qz0 T 4qz0 U
4qz0 U 4qz0 V
4qz0 V 4qz0 W
4qz0 W 4qz0 X
4qz0 X 4qz0 Y
4qz0 Y 4qz0 Z
4qz1 A 4qz1 B
4qz1 A 4qz1 G
4qz1 A 4qz1 H
4qz1 A 4qz1 I
4qz1 B 4qz1 C
4qz1 B 4qz1 J
4qz1 C 4qz1 J
4qz1 C 4qz1 K
4qz1 E 4qz1 F
4qz1 E 4qz1 M
4qz1 F 4qz1 G
4qz1 F 4qz1 M
4qz1 F 4qz1 N
4qz1 G 4qz1 H
4qz1 G 4qz1 N
4qz1 H 4qz1 I
4qz1 H 4qz1 N
4qz1 H 4qz1 Z
4qz1 I 4qz1 J
4qz1 I 4qz1 Y
4qz1 I 4qz1 Z
4qz1 J 4qz1 K
4qz1 J 4qz1 Y
4qz1 K 4qz1 L
4qz1 K 4qz1 W
4qz1 K 4qz1 X
4qz1 L 4qz1 M
4qz1 L 4qz1 V
4qz1 L 4qz1 W
4qz1 M 4qz1 N
4qz1 M 4qz1 V
4qz1 O 4qz1 P
4qz1 O 4qz1 U
4qz1 O 4qz1 V
4qz1 O 4qz1 W
4qz1 P 4qz1 Q
4qz1 P 4qz1 X
4qz1 Q 4qz1 X
4qz1 Q 4qz1 Y
4qz1 S 4qz1 T
4qz1 T 4qz1 U
4qz1 U 4qz1 V
4qz1 V 4qz1 W
4qz1 W 4qz1 X
4qz1 X 4qz1 Y
4qz1 Y 4qz1 Z
4qz2 A 4qz2 B
4qz2 A 4qz2 G
4qz2 A 4qz2 H
4qz2 A 4qz2 I
4qz2 B 4qz2 C
4qz2 B 4qz2 I
4qz2 B 4qz2 J
4qz2 C 4qz2 K
4qz2 E 4qz2 F
4qz2 E 4qz2 M
4qz2 F 4qz2 G
4qz2 F 4qz2 M
4qz2 F 4qz2 N
4qz2 G 4qz2 H
4qz2 G 4qz2 N
4qz2 H 4qz2 I
4qz2 H 4qz2 N
4qz2 H 4qz2 Z
4qz2 I 4qz2 J
4qz2 I 4qz2 Y
4qz2 I 4qz2 Z
4qz2 J 4qz2 K
4qz2 J 4qz2 Y
4qz2 K 4qz2 L
4qz2 K 4qz2 W
4qz2 K 4qz2 X
4qz2 L 4qz2 M
4qz2 L 4qz2 V
4qz2 L 4qz2 W
4qz2 M 4qz2 N
4qz2 M 4qz2 V
4qz2 O 4qz2 P
4qz2 O 4qz2 U
4qz2 O 4qz2 V
4qz2 O 4qz2 W
4qz2 P 4qz2 Q
4qz2 P 4qz2 X
4qz2 Q 4qz2 X
4qz2 Q 4qz2 Y
4qz2 S 4qz2 T
4qz2 T 4qz2 U
4qz2 U 4qz2 V
4qz2 V 4qz2 W
4qz2 W 4qz2 X
4qz2 X 4qz2 Y
4qz2 Y 4qz2 Z
4qz3 A 4qz3 B
4qz3 A 4qz3 G
4qz3 A 4qz3 H
4qz3 A 4qz3 I
4qz3 B 4qz3 C
4qz3 B 4qz3 I
4qz3 B 4qz3 J
4qz3 C 4qz3 K
4qz3 E 4qz3 F
4qz3 E 4qz3 M
4qz3 F 4qz3 G
4qz3 F 4qz3 M
4qz3 F 4qz3 N
4qz3 G 4qz3 H
4qz3 G 4qz3 N
4qz3 H 4qz3 I
4qz3 H 4qz3 N
4qz3 H 4qz3 Z
4qz3 I 4qz3 J
4qz3 I 4qz3 Y
4qz3 I 4qz3 Z
4qz3 J 4qz3 K
4qz3 J 4qz3 Y
4qz3 K 4qz3 L
4qz3 K 4qz3 W
4qz3 K 4qz3 X
4qz3 L 4qz3 M
4qz3 L 4qz3 V
4qz3 L 4qz3 W
4qz3 M 4qz3 N
4qz3 M 4qz3 V
4qz3 O 4qz3 P
4qz3 O 4qz3 U
4qz3 O 4qz3 V
4qz3 O 4qz3 W
4qz3 P 4qz3 Q
4qz3 P 4qz3 X
4qz3 Q 4qz3 Y
4qz3 S 4qz3 T
4qz3 T 4qz3 U
4qz3 U 4qz3 V
4qz3 V 4qz3 W
4qz3 W 4qz3 X
4qz3 X 4qz3 Y
4qz3 Y 4qz3 Z
4qz4 A 4qz4 B
4qz4 A 4qz4 G
4qz4 A 4qz4 H
4qz4 A 4qz4 I
4qz4 B 4qz4 C
4qz4 B 4qz4 I
4qz4 B 4qz4 J
4qz4 C 4qz4 K
4qz4 E 4qz4 F
4qz4 E 4qz4 M
4qz4 F 4qz4 G
4qz4 F 4qz4 M
4qz4 F 4qz4 N
4qz4 G 4qz4 H
4qz4 G 4qz4 N
4qz4 H 4qz4 I
4qz4 H 4qz4 N
4qz4 H 4qz4 Z
4qz4 I 4qz4 J
4qz4 I 4qz4 Y
4qz4 I 4qz4 Z
4qz4 J 4qz4 K
4qz4 J 4qz4 Y
4qz4 K 4qz4 L
4qz4 K 4qz4 W
4qz4 K 4qz4 X
4qz4 L 4qz4 M
4qz4 L 4qz4 V
4qz4 L 4qz4 W
4qz4 M 4qz4 N
4qz4 M 4qz4 V
4qz4 O 4qz4 P
4qz4 O 4qz4 U
4qz4 O 4qz4 V
4qz4 O 4qz4 W
4qz4 P 4qz4 Q
4qz4 P 4qz4 X
4qz4 Q 4qz4 X
4qz4 Q 4qz4 Y
4qz4 S 4qz4 T
4qz4 T 4qz4 U
4qz4 U 4qz4 V
4qz4 V 4qz4 W
4qz4 W 4qz4 X
4qz4 X 4qz4 Y
4qz4 Y 4qz4 Z
4qz5 A 4qz5 B
4qz5 A 4qz5 G
4qz5 A 4qz5 H
4qz5 A 4qz5 I
4qz5 B 4qz5 C
4qz5 B 4qz5 I
4qz5 B 4qz5 J
4qz5 C 4qz5 J
4qz5 E 4qz5 F
4qz5 E 4qz5 M
4qz5 F 4qz5 G
4qz5 F 4qz5 M
4qz5 F 4qz5 N
4qz5 G 4qz5 H
4qz5 G 4qz5 N
4qz5 H 4qz5 I
4qz5 H 4qz5 N
4qz5 H 4qz5 Z
4qz5 I 4qz5 J
4qz5 I 4qz5 Y
4qz5 I 4qz5 Z
4qz5 J 4qz5 K
4qz5 J 4qz5 Y
4qz5 K 4qz5 L
4qz5 K 4qz5 W
4qz5 K 4qz5 X
4qz5 L 4qz5 M
4qz5 L 4qz5 V
4qz5 L 4qz5 W
4qz5 M 4qz5 N
4qz5 M 4qz5 V
4qz5 O 4qz5 P
4qz5 O 4qz5 U
4qz5 O 4qz5 V
4qz5 O 4qz5 W
4qz5 P 4qz5 Q
4qz5 P 4qz5 X
4qz5 Q 4qz5 X
4qz5 S 4qz5 T
4qz5 T 4qz5 U
4qz5 U 4qz5 V
4qz5 V 4qz5 W
4qz5 W 4qz5 X
4qz5 X 4qz5 Y
4qz5 Y 4qz5 Z
4qz6 A 4qz6 B
4qz6 A 4qz6 G
4qz6 A 4qz6 H
4qz6 A 4qz6 I
4qz6 B 4qz6 C
4qz6 B 4qz6 I
4qz6 B 4qz6 J
4qz6 C 4qz6 J
4qz6 C 4qz6 K
4qz6 E 4qz6 F
4qz6 E 4qz6 M
4qz6 F 4qz6 G
4qz6 F 4qz6 M
4qz6 F 4qz6 N
4qz6 G 4qz6 H
4qz6 G 4qz6 N
4qz6 H 4qz6 I
4qz6 H 4qz6 N
4qz6 H 4qz6 Z
4qz6 I 4qz6 J
4qz6 I 4qz6 Y
4qz6 I 4qz6 Z
4qz6 J 4qz6 K
4qz6 J 4qz6 Y
4qz6 K 4qz6 L
4qz6 K 4qz6 W
4qz6 K 4qz6 X
4qz6 L 4qz6 M
4qz6 L 4qz6 V
4qz6 L 4qz6 W
4qz6 M 4qz6 N
4qz6 M 4qz6 V
4qz6 O 4qz6 P
4qz6 O 4qz6 U
4qz6 O 4qz6 V
4qz6 O 4qz6 W
4qz6 P 4qz6 Q
4qz6 P 4qz6 W
4qz6 P 4qz6 X
4qz6 Q 4qz6 X
4qz6 S 4qz6 T
4qz6 T 4qz6 U
4qz6 U 4qz6 V
4qz6 V 4qz6 W
4qz6 W 4qz6 X
4qz6 X 4qz6 Y
4qz6 Y 4qz6 Z
4qz7 A 4qz7 B
4qz7 A 4qz7 G
4qz7 A 4qz7 H
4qz7 A 4qz7 I
4qz7 B 4qz7 C
4qz7 B 4qz7 I
4qz7 B 4qz7 J
4qz7 E 4qz7 F
4qz7 E 4qz7 M
4qz7 F 4qz7 G
4qz7 F 4qz7 M
4qz7 F 4qz7 N
4qz7 G 4qz7 H
4qz7 G 4qz7 N
4qz7 H 4qz7 I
4qz7 H 4qz7 N
4qz7 H 4qz7 Z
4qz7 I 4qz7 J
4qz7 I 4qz7 Y
4qz7 I 4qz7 Z
4qz7 J 4qz7 K
4qz7 J 4qz7 Y
4qz7 K 4qz7 L
4qz7 K 4qz7 W
4qz7 K 4qz7 X
4qz7 L 4qz7 M
4qz7 L 4qz7 V
4qz7 L 4qz7 W
4qz7 M 4qz7 N
4qz7 M 4qz7 V
4qz7 O 4qz7 P
4qz7 O 4qz7 U
4qz7 O 4qz7 V
4qz7 O 4qz7 W
4qz7 P 4qz7 Q
4qz7 P 4qz7 W
4qz7 P 4qz7 X
4qz7 Q 4qz7 X
4qz7 S 4qz7 T
4qz7 T 4qz7 U
4qz7 U 4qz7 V
4qz7 V 4qz7 W
4qz7 W 4qz7 X
4qz7 X 4qz7 Y
4qz7 Y 4qz7 Z
4qzw A 4qzw B
4qzw A 4qzw G
4qzw A 4qzw H
4qzw A 4qzw I
4qzw B 4qzw C
4qzw B 4qzw I
4qzw B 4qzw J
4qzw C 4qzw J
4qzw C 4qzw K
4qzw E 4qzw F
4qzw E 4qzw M
4qzw F 4qzw G
4qzw F 4qzw M
4qzw F 4qzw N
4qzw G 4qzw H
4qzw G 4qzw N
4qzw H 4qzw I
4qzw H 4qzw N
4qzw H 4qzw Z
4qzw I 4qzw J
4qzw I 4qzw Y
4qzw I 4qzw Z
4qzw J 4qzw K
4qzw J 4qzw Y
4qzw K 4qzw L
4qzw K 4qzw W
4qzw K 4qzw X
4qzw L 4qzw M
4qzw L 4qzw V
4qzw L 4qzw W
4qzw M 4qzw N
4qzw M 4qzw V
4qzw O 4qzw P
4qzw O 4qzw U
4qzw O 4qzw V
4qzw O 4qzw W
4qzw P 4qzw Q
4qzw P 4qzw X
4qzw Q 4qzw X
4qzw Q 4qzw Y
4qzw S 4qzw T
4qzw T 4qzw U
4qzw U 4qzw V
4qzw V 4qzw W
4qzw W 4qzw X
4qzw X 4qzw Y
4qzw Y 4qzw Z
4qzx A 4qzx B
4qzx A 4qzx G
4qzx A 4qzx H
4qzx A 4qzx I
4qzx B 4qzx C
4qzx B 4qzx J
4qzx C 4qzx K
4qzx E 4qzx F
4qzx E 4qzx M
4qzx F 4qzx G
4qzx F 4qzx M
4qzx F 4qzx N
4qzx G 4qzx H
4qzx G 4qzx N
4qzx H 4qzx I
4qzx H 4qzx N
4qzx H 4qzx Z
4qzx I 4qzx J
4qzx I 4qzx Y
4qzx I 4qzx Z
4qzx J 4qzx K
4qzx J 4qzx Y
4qzx K 4qzx L
4qzx K 4qzx W
4qzx K 4qzx X
4qzx L 4qzx M
4qzx L 4qzx V
4qzx L 4qzx W
4qzx M 4qzx N
4qzx M 4qzx V
4qzx O 4qzx P
4qzx O 4qzx U
4qzx O 4qzx V
4qzx O 4qzx W
4qzx P 4qzx Q
4qzx P 4qzx X
4qzx Q 4qzx Y
4qzx S 4qzx T
4qzx T 4qzx U
4qzx U 4qzx V
4qzx V 4qzx W
4qzx W 4qzx X
4qzx X 4qzx Y
4qzx Y 4qzx Z
4qzz A 4qzz B
4qzz A 4qzz G
4qzz A 4qzz H
4qzz A 4qzz I
4qzz B 4qzz C
4qzz B 4qzz I
4qzz B 4qzz J
4qzz C 4qzz K
4qzz E 4qzz F
4qzz E 4qzz M
4qzz F 4qzz G
4qzz F 4qzz M
4qzz F 4qzz N
4qzz G 4qzz H
4qzz G 4qzz N
4qzz H 4qzz I
4qzz H 4qzz N
4qzz H 4qzz Z
4qzz I 4qzz J
4qzz I 4qzz Y
4qzz I 4qzz Z
4qzz J 4qzz K
4qzz J 4qzz Y
4qzz K 4qzz L
4qzz K 4qzz W
4qzz K 4qzz X
4qzz L 4qzz M
4qzz L 4qzz V
4qzz L 4qzz W
4qzz M 4qzz N
4qzz M 4qzz V
4qzz O 4qzz P
4qzz O 4qzz U
4qzz O 4qzz V
4qzz O 4qzz W
4qzz P 4qzz Q
4qzz P 4qzz W
4qzz P 4qzz X
4qzz Q 4qzz Y
4qzz S 4qzz T
4qzz T 4qzz U
4qzz U 4qzz V
4qzz V 4qzz W
4qzz W 4qzz X
4qzz X 4qzz Y
4qzz Y 4qzz Z
4r00 A 4r00 B
4r00 A 4r00 G
4r00 A 4r00 H
4r00 A 4r00 I
4r00 B 4r00 C
4r00 B 4r00 J
4r00 C 4r00 J
4r00 C 4r00 K
4r00 E 4r00 F
4r00 E 4r00 M
4r00 F 4r00 G
4r00 F 4r00 M
4r00 F 4r00 N
4r00 G 4r00 H
4r00 G 4r00 N
4r00 H 4r00 I
4r00 H 4r00 N
4r00 H 4r00 Z
4r00 I 4r00 J
4r00 I 4r00 Y
4r00 I 4r00 Z
4r00 J 4r00 K
4r00 J 4r00 Y
4r00 K 4r00 L
4r00 K 4r00 W
4r00 K 4r00 X
4r00 L 4r00 M
4r00 L 4r00 V
4r00 L 4r00 W
4r00 M 4r00 N
4r00 M 4r00 V
4r00 O 4r00 P
4r00 O 4r00 U
4r00 O 4r00 V
4r00 O 4r00 W
4r00 P 4r00 Q
4r00 P 4r00 W
4r00 P 4r00 X
4r00 Q 4r00 X
4r00 Q 4r00 Y
4r00 S 4r00 T
4r00 T 4r00 U
4r00 U 4r00 V
4r00 V 4r00 W
4r00 W 4r00 X
4r00 X 4r00 Y
4r00 Y 4r00 Z
4r02 A 4r02 B
4r02 A 4r02 G
4r02 A 4r02 H
4r02 A 4r02 I
4r02 B 4r02 C
4r02 B 4r02 I
4r02 B 4r02 J
4r02 C 4r02 D
4r02 C 4r02 J
4r02 C 4r02 K
4r02 D 4r02 E
4r02 D 4r02 K
4r02 D 4r02 L
4r02 E 4r02 F
4r02 E 4r02 M
4r02 F 4r02 G
4r02 F 4r02 M
4r02 F 4r02 N
4r02 G 4r02 H
4r02 G 4r02 N
4r02 H 4r02 I
4r02 H 4r02 N
4r02 H 4r02 Z
4r02 I 4r02 J
4r02 I 4r02 Y
4r02 I 4r02 Z
4r02 J 4r02 K
4r02 J 4r02 Y
4r02 K 4r02 L
4r02 K 4r02 W
4r02 K 4r02 X
4r02 L 4r02 M
4r02 L 4r02 V
4r02 L 4r02 W
4r02 M 4r02 N
4r02 M 4r02 V
4r02 O 4r02 P
4r02 O 4r02 U
4r02 O 4r02 V
4r02 O 4r02 W
4r02 P 4r02 Q
4r02 P 4r02 X
4r02 Q 4r02 R
4r02 Q 4r02 X
4r02 R 4r02 S
4r02 R 4r02 Y
4r02 R 4r02 Z
4r02 S 4r02 T
4r02 T 4r02 U
4r02 U 4r02 V
4r02 V 4r02 W
4r02 W 4r02 X
4r02 X 4r02 Y
4r02 Y 4r02 Z
4r18 A 4r18 G
4r18 A 4r18 H
4r18 A 4r18 I
4r18 C 4r18 D
4r18 C 4r18 K
4r18 D 4r18 E
4r18 D 4r18 K
4r18 D 4r18 L
4r18 E 4r18 F
4r18 E 4r18 M
4r18 F 4r18 G
4r18 F 4r18 N
4r18 G 4r18 H
4r18 G 4r18 N
4r18 H 4r18 I
4r18 H 4r18 N
4r18 H 4r18 Z
4r18 I 4r18 J
4r18 I 4r18 Y
4r18 I 4r18 Z
4r18 J 4r18 K
4r18 J 4r18 Y
4r18 K 4r18 L
4r18 K 4r18 W
4r18 K 4r18 X
4r18 L 4r18 M
4r18 L 4r18 V
4r18 L 4r18 W
4r18 M 4r18 b
4r18 M 4r18 N
4r18 M 4r18 V
4r18 O 4r18 P
4r18 O 4r18 U
4r18 O 4r18 V
4r18 O 4r18 W
4r18 P 4r18 Q
4r18 P 4r18 W
4r18 P 4r18 X
4r18 Q 4r18 R
4r18 Q 4r18 Y
4r18 R 4r18 S
4r18 R 4r18 Y
4r18 R 4r18 Z
4r18 S 4r18 T
4r18 T 4r18 b
4r18 T 4r18 U
4r18 U 4r18 b
4r18 U 4r18 V
4r18 V 4r18 b
4r18 V 4r18 W
4r18 W 4r18 X
4r18 X 4r18 Y
4r18 Y 4r18 Z
4r3o 1 4r3o 2
4r3o 1 4r3o I
4r3o 1 4r3o J
4r3o 1 4r3o S
4r3o 1 4r3o Z
4r3o 2 4r3o H
4r3o 2 4r3o I
4r3o 2 4r3o T
4r3o 2 4r3o V
4r3o A 4r3o B
4r3o A 4r3o G
4r3o A 4r3o H
4r3o A 4r3o I
4r3o B 4r3o C
4r3o B 4r3o J
4r3o C 4r3o J
4r3o C 4r3o K
4r3o E 4r3o F
4r3o E 4r3o L
4r3o E 4r3o M
4r3o F 4r3o G
4r3o F 4r3o N
4r3o H 4r3o I
4r3o H 4r3o N
4r3o I 4r3o J
4r3o J 4r3o K
4r3o J 4r3o Z
4r3o K 4r3o L
4r3o K 4r3o Z
4r3o L 4r3o M
4r3o L 4r3o X
4r3o L 4r3o Y
4r3o M 4r3o N
4r3o M 4r3o W
4r3o M 4r3o X
4r3o N 4r3o V
4r3o N 4r3o W
4r3o O 4r3o P
4r3o O 4r3o U
4r3o O 4r3o V
4r3o O 4r3o W
4r3o P 4r3o Q
4r3o P 4r3o X
4r3o Q 4r3o X
4r3o Q 4r3o Y
4r3o S 4r3o T
4r3o S 4r3o Z
4r3o T 4r3o U
4r3o V 4r3o W
4r3o W 4r3o X
4r3o X 4r3o Y
4r3o Y 4r3o Z
4r67 0 4r67 3
4r67 1 4r67 2
4r67 1 4r67 I
4r67 1 4r67 J
4r67 1 4r67 S
4r67 1 4r67 Z
4r67 2 4r67 H
4r67 2 4r67 I
4r67 2 4r67 T
4r67 2 4r67 V
4r67 A 4r67 B
4r67 A 4r67 G
4r67 A 4r67 I
4r67 B 4r67 C
4r67 B 4r67 I
4r67 B 4r67 J
4r67 C 4r67 J
4r67 C 4r67 K
4r67 E 4r67 F
4r67 E 4r67 L
4r67 E 4r67 M
4r67 F 4r67 G
4r67 F 4r67 M
4r67 F 4r67 N
4r67 G 4r67 H
4r67 H 4r67 I
4r67 H 4r67 N
4r67 I 4r67 J
4r67 J 4r67 K
4r67 J 4r67 Z
4r67 K 4r67 L
4r67 K 4r67 Z
4r67 L 4r67 M
4r67 L 4r67 X
4r67 L 4r67 Y
4r67 M 4r67 N
4r67 M 4r67 W
4r67 M 4r67 X
4r67 N 4r67 V
4r67 N 4r67 W
4r67 O 4r67 P
4r67 O 4r67 U
4r67 O 4r67 W
4r67 P 4r67 Q
4r67 P 4r67 W
4r67 P 4r67 X
4r67 Q 4r67 X
4r67 Q 4r67 Y
4r67 S 4r67 T
4r67 S 4r67 Z
4r67 T 4r67 U
4r67 U 4r67 V
4r67 V 4r67 W
4r67 W 4r67 X
4r67 X 4r67 Y
4r67 Y 4r67 Z
4req A 4req B
4req C 4req D
4rmp A 4rmp B
4rol A 4rol B
4rol A 4rol D
4rol B 4rol C
4rol C 4rol D
4rom A 4rom B
4rom A 4rom D
4rom B 4rom C
4rom C 4rom D
4rur A 4rur B
4rur A 4rur G
4rur A 4rur H
4rur A 4rur I
4rur B 4rur C
4rur B 4rur I
4rur B 4rur J
4rur C 4rur D
4rur C 4rur K
4rur D 4rur E
4rur D 4rur K
4rur D 4rur L
4rur E 4rur F
4rur E 4rur M
4rur F 4rur G
4rur F 4rur M
4rur F 4rur N
4rur G 4rur H
4rur G 4rur N
4rur H 4rur I
4rur H 4rur N
4rur H 4rur Z
4rur I 4rur J
4rur I 4rur Y
4rur I 4rur Z
4rur J 4rur K
4rur J 4rur Y
4rur K 4rur L
4rur K 4rur W
4rur K 4rur X
4rur L 4rur M
4rur L 4rur V
4rur L 4rur W
4rur M 4rur N
4rur M 4rur V
4rur O 4rur P
4rur O 4rur U
4rur O 4rur V
4rur O 4rur W
4rur P 4rur Q
4rur P 4rur W
4rur P 4rur X
4rur Q 4rur R
4rur Q 4rur Y
4rur R 4rur S
4rur R 4rur Y
4rur R 4rur Z
4rur S 4rur T
4rur T 4rur U
4rur U 4rur V
4rur V 4rur W
4rur W 4rur X
4rur X 4rur Y
4rur Y 4rur Z
4tku A 4tku B
4tku A 4tku D
4tku B 4tku C
4tku C 4tku D
4tkv A 4tkv B
4tkv A 4tkv D
4tkv B 4tkv C
4tkv C 4tkv D
4tqq L 4tqq M
4tuy A 4tuy B
4tuy B 4tuy C
4tuy C 4tuy D
4tv8 A 4tv8 B
4tv8 B 4tv8 C
4tv8 C 4tv8 D
4tv9 A 4tv9 B
4tv9 B 4tv9 C
4tv9 C 4tv9 D
4tva A 4tva B
4tw1 A 4tw1 B
4tw1 A 4tw1 H
4tw1 B 4tw1 C
4tw1 C 4tw1 D
4tw1 D 4tw1 E
4tw1 E 4tw1 F
4tw1 F 4tw1 G
4tw1 G 4tw1 H
4tw1 I 4tw1 J
4tw1 I 4tw1 P
4tw1 J 4tw1 K
4tw1 K 4tw1 L
4tw1 L 4tw1 M
4tw1 M 4tw1 N
4tw1 N 4tw1 O
4tw1 O 4tw1 P
4u3j A 4u3j B
4ub6 A 4ub6 D
4ub6 E 4ub6 F
4ub6 E 4ub6 J
4ub6 F 4ub6 J
4ub6 L 4ub6 M
4ub8 A 4ub8 D
4ub8 E 4ub8 F
4ub8 E 4ub8 J
4ub8 F 4ub8 J
4ub8 L 4ub8 M
4udu A 4udu B
4uuj A 4uuj B
4w4l A 4w4l B
6i5c A 6i5c B
6i5c B 6i5c C
6i5c C 6i5c D
4wdi A 4wdi B
4wdi D 4wdi E
4who A 4who B
4who A 4who F
4who B 4who C
4who C 4who D
4who D 4who E
4who E 4who F
4whp A 4whp B
4whp A 4whp F
4whp B 4whp C
4whp C 4whp D
4whp D 4whp E
4whp E 4whp F
4whq A 4whq B
4whq B 4whq C
4whq C 4whq D
4whq E 4whq F
4whr A 4whr B
4whr B 4whr C
4whr C 4whr D
4whr E 4whr F
4whs A 4whs B
4whs A 4whs F
4whs C 4whs D
4whs E 4whs F
4wn9 A 4wn9 B
4wn9 A 4wn9 D
4wn9 B 4wn9 C
4wn9 C 4wn9 D
4wna A 4wna B
4wna A 4wna D
4wna B 4wna C
4wna C 4wna D
4wnq A 4wnq B
4wnq C 4wnq D
4wo4 A 4wo4 B
4wo4 C 4wo4 D
4ww2 A 4ww2 B
4ww2 C 4ww2 F
4wza A 4wza B
4wza A 4wza D
4wza B 4wza C
4wza C 4wza D
4wzb A 4wzb B
4wzb A 4wzb D
4wzb B 4wzb C
4wzb C 4wzb D
4x0l A 4x0l B
4x4y A 4x4y B
4x4y C 4x4y D
4x6c A 4x6c B
4x6c E 4x6c F
4x6c G 4x6c H
4x6d A 4x6d B
4x6d E 4x6d F
4x6d G 4x6d H
4x6e A 4x6e B
4x6f A 4x6f B
4xjk A 4xjk B
4xjk A 4xjk D
4xjk B 4xjk C
4xjk C 4xjk D
4xjk E 4xjk F
4xjk E 4xjk H
4xjk F 4xjk G
4xjk G 4xjk H
4xjk I 4xjk J
4xpi A 4xpi B
4xpi A 4xpi D
4xpi B 4xpi C
4xpi C 4xpi D
4xt2 A 4xt2 B
4xt2 C 4xt2 D
4xx0 A 4xx0 B
4y16 A 4y16 B
4y16 C 4y16 D
4y4k A 4y4k B
4y4k C 4y4k D
4y5y A 4y5y B
4y5y A 4y5y C
4y5y B 4y5y C
4y5y D 4y5y E
4y5y D 4y5y F
4y5y E 4y5y F
4y8m A 4y8m B
4y8m A 4y8m G
4y8m A 4y8m H
4y8m A 4y8m I
4y8m B 4y8m C
4y8m B 4y8m I
4y8m B 4y8m J
4y8m C 4y8m D
4y8m C 4y8m K
4y8m D 4y8m E
4y8m D 4y8m K
4y8m D 4y8m L
4y8m E 4y8m F
4y8m E 4y8m M
4y8m F 4y8m G
4y8m F 4y8m M
4y8m F 4y8m N
4y8m G 4y8m H
4y8m G 4y8m N
4y8m H 4y8m I
4y8m H 4y8m N
4y8m H 4y8m Z
4y8m I 4y8m J
4y8m I 4y8m Y
4y8m I 4y8m Z
4y8m J 4y8m K
4y8m J 4y8m Y
4y8m K 4y8m L
4y8m K 4y8m W
4y8m K 4y8m X
4y8m L 4y8m M
4y8m L 4y8m V
4y8m L 4y8m W
4y8m M 4y8m N
4y8m M 4y8m V
4y8m O 4y8m P
4y8m O 4y8m U
4y8m O 4y8m V
4y8m O 4y8m W
4y8m P 4y8m Q
4y8m P 4y8m W
4y8m P 4y8m X
4y8m Q 4y8m R
4y8m R 4y8m S
4y8m R 4y8m Y
4y8m R 4y8m Z
4y8m S 4y8m T
4y8m T 4y8m U
4y8m U 4y8m V
4y8m V 4y8m W
4y8m W 4y8m X
4y8m X 4y8m Y
4y8m Y 4y8m Z
4y8r A 4y8r B
4y8r A 4y8r G
4y8r A 4y8r H
4y8r A 4y8r I
4y8r B 4y8r C
4y8r B 4y8r I
4y8r B 4y8r J
4y8r C 4y8r D
4y8r C 4y8r K
4y8r D 4y8r E
4y8r D 4y8r K
4y8r D 4y8r L
4y8r E 4y8r F
4y8r E 4y8r M
4y8r F 4y8r G
4y8r F 4y8r M
4y8r F 4y8r N
4y8r G 4y8r H
4y8r G 4y8r N
4y8r H 4y8r I
4y8r H 4y8r N
4y8r H 4y8r Z
4y8r I 4y8r J
4y8r I 4y8r Y
4y8r I 4y8r Z
4y8r J 4y8r K
4y8r J 4y8r Y
4y8r K 4y8r L
4y8r K 4y8r W
4y8r K 4y8r X
4y8r L 4y8r M
4y8r L 4y8r V
4y8r L 4y8r W
4y8r M 4y8r N
4y8r M 4y8r V
4y8r O 4y8r P
4y8r O 4y8r U
4y8r O 4y8r V
4y8r O 4y8r W
4y8r P 4y8r Q
4y8r P 4y8r W
4y8r P 4y8r X
4y8r Q 4y8r R
4y8r Q 4y8r Y
4y8r R 4y8r S
4y8r R 4y8r Y
4y8r R 4y8r Z
4y8r S 4y8r T
4y8r T 4y8r U
4y8r U 4y8r V
4y8r V 4y8r W
4y8r W 4y8r X
4y8r X 4y8r Y
4y8r Y 4y8r Z
4y9y A 4y9y B
4y9y A 4y9y G
4y9y A 4y9y H
4y9y A 4y9y I
4y9y B 4y9y C
4y9y B 4y9y I
4y9y B 4y9y J
4y9y C 4y9y D
4y9y C 4y9y K
4y9y D 4y9y E
4y9y D 4y9y K
4y9y D 4y9y L
4y9y E 4y9y F
4y9y E 4y9y M
4y9y F 4y9y G
4y9y F 4y9y M
4y9y F 4y9y N
4y9y G 4y9y H
4y9y G 4y9y N
4y9y H 4y9y I
4y9y H 4y9y N
4y9y H 4y9y Z
4y9y I 4y9y J
4y9y I 4y9y Y
4y9y I 4y9y Z
4y9y J 4y9y K
4y9y J 4y9y Y
4y9y K 4y9y L
4y9y K 4y9y W
4y9y K 4y9y X
4y9y L 4y9y M
4y9y L 4y9y V
4y9y L 4y9y W
4y9y M 4y9y N
4y9y M 4y9y V
4y9y O 4y9y P
4y9y O 4y9y U
4y9y O 4y9y V
4y9y O 4y9y W
4y9y P 4y9y Q
4y9y P 4y9y W
4y9y P 4y9y X
4y9y Q 4y9y R
4y9y R 4y9y S
4y9y R 4y9y Y
4y9y R 4y9y Z
4y9y S 4y9y T
4y9y T 4y9y U
4y9y U 4y9y V
4y9y V 4y9y W
4y9y W 4y9y X
4y9y X 4y9y Y
4y9y Y 4y9y Z
4ya1 A 4ya1 B
4ya1 A 4ya1 G
4ya1 A 4ya1 H
4ya1 A 4ya1 I
4ya1 B 4ya1 C
4ya1 B 4ya1 I
4ya1 B 4ya1 J
4ya1 C 4ya1 D
4ya1 C 4ya1 K
4ya1 D 4ya1 E
4ya1 D 4ya1 K
4ya1 D 4ya1 L
4ya1 E 4ya1 F
4ya1 E 4ya1 M
4ya1 F 4ya1 G
4ya1 F 4ya1 M
4ya1 F 4ya1 N
4ya1 G 4ya1 H
4ya1 G 4ya1 N
4ya1 H 4ya1 I
4ya1 H 4ya1 N
4ya1 H 4ya1 Z
4ya1 I 4ya1 J
4ya1 I 4ya1 Y
4ya1 I 4ya1 Z
4ya1 J 4ya1 K
4ya1 J 4ya1 Y
4ya1 K 4ya1 L
4ya1 K 4ya1 W
4ya1 K 4ya1 X
4ya1 L 4ya1 M
4ya1 L 4ya1 V
4ya1 L 4ya1 W
4ya1 M 4ya1 N
4ya1 M 4ya1 V
4ya1 O 4ya1 P
4ya1 O 4ya1 U
4ya1 O 4ya1 V
4ya1 O 4ya1 W
4ya1 P 4ya1 Q
4ya1 P 4ya1 W
4ya1 P 4ya1 X
4ya1 Q 4ya1 R
4ya1 Q 4ya1 Y
4ya1 R 4ya1 S
4ya1 R 4ya1 Y
4ya1 R 4ya1 Z
4ya1 S 4ya1 T
4ya1 T 4ya1 U
4ya1 U 4ya1 V
4ya1 V 4ya1 W
4ya1 W 4ya1 X
4ya1 X 4ya1 Y
4ya1 Y 4ya1 Z
4ya4 A 4ya4 B
4ya4 A 4ya4 G
4ya4 A 4ya4 H
4ya4 A 4ya4 I
4ya4 B 4ya4 C
4ya4 B 4ya4 I
4ya4 B 4ya4 J
4ya4 C 4ya4 D
4ya4 C 4ya4 K
4ya4 D 4ya4 E
4ya4 D 4ya4 K
4ya4 D 4ya4 L
4ya4 E 4ya4 F
4ya4 E 4ya4 M
4ya4 F 4ya4 G
4ya4 F 4ya4 M
4ya4 F 4ya4 N
4ya4 G 4ya4 H
4ya4 G 4ya4 N
4ya4 H 4ya4 I
4ya4 H 4ya4 N
4ya4 H 4ya4 Z
4ya4 I 4ya4 J
4ya4 I 4ya4 Y
4ya4 I 4ya4 Z
4ya4 J 4ya4 K
4ya4 J 4ya4 Y
4ya4 K 4ya4 L
4ya4 K 4ya4 W
4ya4 K 4ya4 X
4ya4 L 4ya4 M
4ya4 L 4ya4 V
4ya4 L 4ya4 W
4ya4 M 4ya4 N
4ya4 M 4ya4 V
4ya4 O 4ya4 P
4ya4 O 4ya4 U
4ya4 O 4ya4 V
4ya4 O 4ya4 W
4ya4 P 4ya4 Q
4ya4 P 4ya4 W
4ya4 P 4ya4 X
4ya4 Q 4ya4 R
4ya4 R 4ya4 S
4ya4 R 4ya4 Y
4ya4 R 4ya4 Z
4ya4 S 4ya4 T
4ya4 T 4ya4 U
4ya4 U 4ya4 V
4ya4 V 4ya4 W
4ya4 W 4ya4 X
4ya4 X 4ya4 Y
4ya4 Y 4ya4 Z
4yj2 A 4yj2 B
4yj2 B 4yj2 C
4yj2 C 4yj2 D
4z1l A 4z1l B
4z1l A 4z1l G
4z1l A 4z1l H
4z1l A 4z1l I
4z1l B 4z1l C
4z1l B 4z1l I
4z1l B 4z1l J
4z1l C 4z1l D
4z1l C 4z1l K
4z1l D 4z1l E
4z1l D 4z1l K
4z1l D 4z1l L
4z1l E 4z1l F
4z1l E 4z1l M
4z1l F 4z1l G
4z1l F 4z1l M
4z1l F 4z1l N
4z1l G 4z1l H
4z1l G 4z1l N
4z1l H 4z1l I
4z1l H 4z1l N
4z1l H 4z1l Z
4z1l I 4z1l J
4z1l I 4z1l Y
4z1l I 4z1l Z
4z1l J 4z1l K
4z1l J 4z1l Y
4z1l K 4z1l L
4z1l K 4z1l W
4z1l K 4z1l X
4z1l L 4z1l M
4z1l L 4z1l V
4z1l L 4z1l W
4z1l M 4z1l N
4z1l M 4z1l V
4z1l O 4z1l P
4z1l O 4z1l U
4z1l O 4z1l V
4z1l O 4z1l W
4z1l P 4z1l Q
4z1l P 4z1l W
4z1l P 4z1l X
4z1l Q 4z1l R
4z1l Q 4z1l X
4z1l Q 4z1l Y
4z1l R 4z1l S
4z1l R 4z1l Y
4z1l R 4z1l Z
4z1l S 4z1l T
4z1l T 4z1l U
4z1l U 4z1l V
4z1l V 4z1l W
4z1l W 4z1l X
4z1l X 4z1l Y
4z1l Y 4z1l Z
4z2m G 4z2m H
4z2m I 4z2m J
4z76 A 4z76 B
4z76 D 4z76 E
4z77 A 4z77 B
4z77 D 4z77 E
4z78 A 4z78 B
4z78 D 4z78 E
4z78 G 4z78 H
4z7u A 4z7u B
4z7u C 4z7u D
4z7u E 4z7u F
4z7u G 4z7u H
4z7v A 4z7v B
4z7v C 4z7v D
4z7v E 4z7v F
4z7v G 4z7v H
4z7w A 4z7w B
4z7w C 4z7w D
4z7w E 4z7w F
4z7w G 4z7w H
4z8k A 4z8k B
4zak A 4zak B
4zak C 4zak D
4zhq A 4zhq B
4zhq B 4zhq C
4zhq C 4zhq D
4zi7 A 4zi7 B
4zi7 B 4zi7 C
4zi7 C 4zi7 D
4ziz A 4ziz B
4zol A 4zol B
4zol B 4zol C
4zol C 4zol D
5a8k A 5a8k B
5a8k A 5a8k C
5a8k A 5a8k E
5a8k A 5a8k F
5a8k B 5a8k C
5a8k B 5a8k D
5a8k C 5a8k D
5a8k D 5a8k E
5a8k D 5a8k F
5a8k E 5a8k F
5ahj A 5ahj B
5ahj A 5ahj G
5ahj A 5ahj H
5ahj A 5ahj I
5ahj B 5ahj C
5ahj B 5ahj I
5ahj B 5ahj J
5ahj C 5ahj J
5ahj E 5ahj F
5ahj E 5ahj M
5ahj F 5ahj G
5ahj F 5ahj M
5ahj F 5ahj N
5ahj G 5ahj H
5ahj G 5ahj N
5ahj H 5ahj I
5ahj H 5ahj N
5ahj H 5ahj Z
5ahj I 5ahj J
5ahj I 5ahj Y
5ahj I 5ahj Z
5ahj J 5ahj K
5ahj J 5ahj Y
5ahj K 5ahj L
5ahj K 5ahj W
5ahj K 5ahj X
5ahj L 5ahj M
5ahj L 5ahj V
5ahj L 5ahj W
5ahj M 5ahj N
5ahj M 5ahj V
5ahj O 5ahj P
5ahj O 5ahj U
5ahj O 5ahj V
5ahj O 5ahj W
5ahj P 5ahj Q
5ahj P 5ahj X
5ahj Q 5ahj Y
5ahj S 5ahj T
5ahj S 5ahj Z
5ahj T 5ahj U
5ahj U 5ahj V
5ahj V 5ahj W
5ahj W 5ahj X
5ahj X 5ahj Y
5ahj Y 5ahj Z
5aqd A 5aqd M
5aqd A 5aqd O
5aqd B 5aqd M
5aqd B 5aqd N
5aqd C 5aqd N
5aqd C 5aqd O
5aqd C 5aqd R
5aqd D 5aqd P
5aqd D 5aqd Q
5aqd E 5aqd N
5aqd E 5aqd Q
5aqd E 5aqd R
5aqd F 5aqd P
5aqd F 5aqd R
5aqd G 5aqd S
5aqd G 5aqd U
5aqd H 5aqd S
5aqd H 5aqd T
5aqd I 5aqd T
5aqd I 5aqd U
5aqd J 5aqd V
5aqd J 5aqd W
5aqd K 5aqd W
5aqd K 5aqd X
5aqd L 5aqd V
5aqd L 5aqd X
5aw9 B 5aw9 G
5bmv A 5bmv B
5bmv B 5bmv C
5bmv C 5bmv D
5bnv A 5bnv B
5bnv D 5bnv E
5bnx A 5bnx B
5bo0 A 5bo0 B
5bou A 5bou B
5bou A 5bou G
5bou A 5bou H
5bou A 5bou I
5bou B 5bou C
5bou B 5bou I
5bou B 5bou J
5bou C 5bou D
5bou D 5bou E
5bou D 5bou K
5bou D 5bou L
5bou E 5bou F
5bou E 5bou M
5bou F 5bou G
5bou F 5bou M
5bou F 5bou N
5bou G 5bou H
5bou G 5bou N
5bou H 5bou I
5bou H 5bou N
5bou H 5bou Z
5bou I 5bou J
5bou I 5bou Y
5bou I 5bou Z
5bou J 5bou K
5bou J 5bou Y
5bou K 5bou L
5bou K 5bou W
5bou K 5bou X
5bou L 5bou M
5bou L 5bou V
5bou L 5bou W
5bou M 5bou N
5bou M 5bou V
5bou O 5bou P
5bou O 5bou U
5bou O 5bou V
5bou O 5bou W
5bou P 5bou Q
5bou P 5bou W
5bou P 5bou X
5bou Q 5bou R
5bou R 5bou S
5bou R 5bou Y
5bou R 5bou Z
5bou S 5bou T
5bou T 5bou U
5bou U 5bou V
5bou V 5bou W
5bou W 5bou X
5bou X 5bou Y
5bou Y 5bou Z
5bvg A 5bvg B
5bvg A 5bvg D
5bvg B 5bvg C
5bvg C 5bvg D
5bvh A 5bvh B
5bvh A 5bvh D
5bvh B 5bvh C
5bvh C 5bvh D
5bxl A 5bxl B
5bxl A 5bxl G
5bxl A 5bxl H
5bxl A 5bxl I
5bxl B 5bxl C
5bxl B 5bxl I
5bxl B 5bxl J
5bxl C 5bxl D
5bxl D 5bxl E
5bxl D 5bxl K
5bxl D 5bxl L
5bxl E 5bxl F
5bxl E 5bxl M
5bxl F 5bxl G
5bxl F 5bxl M
5bxl F 5bxl N
5bxl G 5bxl H
5bxl G 5bxl N
5bxl H 5bxl I
5bxl H 5bxl N
5bxl H 5bxl Z
5bxl I 5bxl J
5bxl I 5bxl Y
5bxl I 5bxl Z
5bxl J 5bxl K
5bxl J 5bxl Y
5bxl K 5bxl L
5bxl K 5bxl W
5bxl K 5bxl X
5bxl L 5bxl M
5bxl L 5bxl V
5bxl L 5bxl W
5bxl M 5bxl N
5bxl M 5bxl V
5bxl O 5bxl P
5bxl O 5bxl U
5bxl O 5bxl V
5bxl O 5bxl W
5bxl P 5bxl Q
5bxl P 5bxl W
5bxl P 5bxl X
5bxl Q 5bxl R
5bxl R 5bxl S
5bxl R 5bxl Y
5bxl R 5bxl Z
5bxl S 5bxl T
5bxl T 5bxl U
5bxl U 5bxl V
5bxl V 5bxl W
5bxl W 5bxl X
5bxl X 5bxl Y
5bxl Y 5bxl Z
5bxn A 5bxn B
5bxn A 5bxn G
5bxn A 5bxn H
5bxn A 5bxn I
5bxn B 5bxn C
5bxn B 5bxn I
5bxn B 5bxn J
5bxn C 5bxn D
5bxn D 5bxn E
5bxn D 5bxn K
5bxn D 5bxn L
5bxn E 5bxn F
5bxn E 5bxn M
5bxn F 5bxn G
5bxn F 5bxn M
5bxn F 5bxn N
5bxn G 5bxn H
5bxn G 5bxn N
5bxn H 5bxn I
5bxn H 5bxn N
5bxn H 5bxn Z
5bxn I 5bxn J
5bxn I 5bxn Y
5bxn I 5bxn Z
5bxn J 5bxn K
5bxn J 5bxn Y
5bxn K 5bxn L
5bxn K 5bxn W
5bxn K 5bxn X
5bxn L 5bxn M
5bxn L 5bxn V
5bxn L 5bxn W
5bxn M 5bxn N
5bxn M 5bxn V
5bxn O 5bxn P
5bxn O 5bxn U
5bxn O 5bxn V
5bxn O 5bxn W
5bxn P 5bxn Q
5bxn P 5bxn W
5bxn P 5bxn X
5bxn Q 5bxn R
5bxn R 5bxn S
5bxn R 5bxn Y
5bxn R 5bxn Z
5bxn S 5bxn T
5bxn S 5bxn Z
5bxn T 5bxn U
5bxn U 5bxn V
5bxn V 5bxn W
5bxn W 5bxn X
5bxn X 5bxn Y
5bxn Y 5bxn Z
5c8y A 5c8y B
5c8y B 5c8y C
5c8y C 5c8y D
5ca0 A 5ca0 B
5ca0 B 5ca0 C
5ca0 C 5ca0 D
5ca1 A 5ca1 B
5ca1 B 5ca1 C
5ca1 C 5ca1 D
5cae A 5cae B
5cb4 A 5cb4 B
5cb4 B 5cb4 C
5cb4 C 5cb4 D
5cgf A 5cgf B
5cgf A 5cgf G
5cgf A 5cgf H
5cgf A 5cgf I
5cgf B 5cgf C
5cgf B 5cgf I
5cgf B 5cgf J
5cgf C 5cgf D
5cgf C 5cgf K
5cgf D 5cgf E
5cgf D 5cgf K
5cgf D 5cgf L
5cgf E 5cgf M
5cgf G 5cgf H
5cgf G 5cgf N
5cgf H 5cgf I
5cgf H 5cgf N
5cgf H 5cgf Z
5cgf I 5cgf J
5cgf I 5cgf Y
5cgf I 5cgf Z
5cgf J 5cgf K
5cgf J 5cgf Y
5cgf K 5cgf L
5cgf K 5cgf W
5cgf K 5cgf X
5cgf L 5cgf M
5cgf L 5cgf V
5cgf L 5cgf W
5cgf M 5cgf N
5cgf M 5cgf V
5cgf O 5cgf P
5cgf O 5cgf U
5cgf O 5cgf V
5cgf O 5cgf W
5cgf P 5cgf Q
5cgf P 5cgf W
5cgf P 5cgf X
5cgf Q 5cgf R
5cgf R 5cgf S
5cgf R 5cgf Y
5cgf R 5cgf Z
5cgf U 5cgf V
5cgf V 5cgf W
5cgf W 5cgf X
5cgf X 5cgf Y
5cgf Y 5cgf Z
5cx1 A 5cx1 B
5cx1 A 5cx1 D
5cx1 B 5cx1 C
5cx1 C 5cx1 D
5cx1 E 5cx1 F
5cx1 E 5cx1 H
5cx1 F 5cx1 G
5cx1 G 5cx1 H
5cx1 I 5cx1 J
5cx1 I 5cx1 L
5cx1 J 5cx1 K
5cx1 K 5cx1 L
5cx1 M 5cx1 N
5cx1 M 5cx1 P
5cx1 N 5cx1 O
5cx1 O 5cx1 P
5cz4 A 5cz4 B
5cz4 A 5cz4 G
5cz4 A 5cz4 H
5cz4 A 5cz4 I
5cz4 B 5cz4 C
5cz4 B 5cz4 I
5cz4 B 5cz4 J
5cz4 C 5cz4 D
5cz4 D 5cz4 E
5cz4 D 5cz4 K
5cz4 D 5cz4 L
5cz4 E 5cz4 F
5cz4 E 5cz4 M
5cz4 F 5cz4 G
5cz4 F 5cz4 M
5cz4 F 5cz4 N
5cz4 G 5cz4 H
5cz4 G 5cz4 N
5cz4 H 5cz4 I
5cz4 H 5cz4 N
5cz4 H 5cz4 Z
5cz4 I 5cz4 J
5cz4 I 5cz4 Y
5cz4 I 5cz4 Z
5cz4 J 5cz4 K
5cz4 J 5cz4 Y
5cz4 K 5cz4 L
5cz4 K 5cz4 W
5cz4 K 5cz4 X
5cz4 L 5cz4 M
5cz4 L 5cz4 V
5cz4 L 5cz4 W
5cz4 M 5cz4 N
5cz4 M 5cz4 V
5cz4 O 5cz4 P
5cz4 O 5cz4 U
5cz4 O 5cz4 V
5cz4 O 5cz4 W
5cz4 P 5cz4 Q
5cz4 P 5cz4 W
5cz4 P 5cz4 X
5cz4 Q 5cz4 R
5cz4 R 5cz4 S
5cz4 R 5cz4 Y
5cz4 R 5cz4 Z
5cz4 S 5cz4 T
5cz4 T 5cz4 U
5cz4 U 5cz4 V
5cz4 V 5cz4 W
5cz4 W 5cz4 X
5cz4 X 5cz4 Y
5cz4 Y 5cz4 Z
5cz5 A 5cz5 B
5cz5 A 5cz5 G
5cz5 A 5cz5 H
5cz5 A 5cz5 I
5cz5 B 5cz5 C
5cz5 B 5cz5 J
5cz5 C 5cz5 D
5cz5 C 5cz5 J
5cz5 C 5cz5 K
5cz5 D 5cz5 E
5cz5 D 5cz5 K
5cz5 D 5cz5 L
5cz5 E 5cz5 F
5cz5 E 5cz5 M
5cz5 F 5cz5 G
5cz5 F 5cz5 M
5cz5 F 5cz5 N
5cz5 G 5cz5 H
5cz5 G 5cz5 N
5cz5 H 5cz5 I
5cz5 H 5cz5 N
5cz5 H 5cz5 Z
5cz5 I 5cz5 J
5cz5 I 5cz5 Y
5cz5 I 5cz5 Z
5cz5 J 5cz5 K
5cz5 J 5cz5 Y
5cz5 K 5cz5 L
5cz5 K 5cz5 W
5cz5 K 5cz5 X
5cz5 L 5cz5 M
5cz5 L 5cz5 V
5cz5 L 5cz5 W
5cz5 M 5cz5 N
5cz5 M 5cz5 V
5cz5 O 5cz5 P
5cz5 O 5cz5 U
5cz5 O 5cz5 V
5cz5 O 5cz5 W
5cz5 P 5cz5 Q
5cz5 P 5cz5 X
5cz5 Q 5cz5 R
5cz5 Q 5cz5 Y
5cz5 R 5cz5 S
5cz5 R 5cz5 Y
5cz5 R 5cz5 Z
5cz5 S 5cz5 T
5cz5 T 5cz5 U
5cz5 U 5cz5 V
5cz5 V 5cz5 W
5cz5 W 5cz5 X
5cz5 X 5cz5 Y
5cz5 Y 5cz5 Z
5cz6 A 5cz6 B
5cz6 A 5cz6 G
5cz6 A 5cz6 H
5cz6 A 5cz6 I
5cz6 B 5cz6 C
5cz6 B 5cz6 I
5cz6 B 5cz6 J
5cz6 C 5cz6 D
5cz6 C 5cz6 K
5cz6 D 5cz6 E
5cz6 D 5cz6 K
5cz6 D 5cz6 L
5cz6 E 5cz6 F
5cz6 E 5cz6 M
5cz6 F 5cz6 G
5cz6 F 5cz6 M
5cz6 F 5cz6 N
5cz6 G 5cz6 H
5cz6 G 5cz6 N
5cz6 H 5cz6 I
5cz6 H 5cz6 N
5cz6 H 5cz6 Z
5cz6 I 5cz6 J
5cz6 I 5cz6 Y
5cz6 I 5cz6 Z
5cz6 J 5cz6 K
5cz6 J 5cz6 Y
5cz6 K 5cz6 L
5cz6 K 5cz6 W
5cz6 K 5cz6 X
5cz6 L 5cz6 M
5cz6 L 5cz6 V
5cz6 L 5cz6 W
5cz6 M 5cz6 N
5cz6 M 5cz6 V
5cz6 O 5cz6 P
5cz6 O 5cz6 U
5cz6 O 5cz6 V
5cz6 O 5cz6 W
5cz6 P 5cz6 Q
5cz6 P 5cz6 W
5cz6 P 5cz6 X
5cz6 Q 5cz6 R
5cz6 Q 5cz6 Y
5cz6 R 5cz6 S
5cz6 R 5cz6 Y
5cz6 R 5cz6 Z
5cz6 S 5cz6 T
5cz6 T 5cz6 U
5cz6 U 5cz6 V
5cz6 V 5cz6 W
5cz6 W 5cz6 X
5cz6 X 5cz6 Y
5cz6 Y 5cz6 Z
5cz7 A 5cz7 B
5cz7 A 5cz7 G
5cz7 A 5cz7 H
5cz7 A 5cz7 I
5cz7 B 5cz7 C
5cz7 B 5cz7 J
5cz7 C 5cz7 D
5cz7 C 5cz7 K
5cz7 D 5cz7 E
5cz7 D 5cz7 K
5cz7 D 5cz7 L
5cz7 E 5cz7 F
5cz7 E 5cz7 M
5cz7 F 5cz7 G
5cz7 F 5cz7 M
5cz7 F 5cz7 N
5cz7 G 5cz7 H
5cz7 G 5cz7 N
5cz7 H 5cz7 I
5cz7 H 5cz7 N
5cz7 H 5cz7 Z
5cz7 I 5cz7 J
5cz7 I 5cz7 Y
5cz7 I 5cz7 Z
5cz7 J 5cz7 K
5cz7 J 5cz7 Y
5cz7 K 5cz7 L
5cz7 K 5cz7 W
5cz7 K 5cz7 X
5cz7 L 5cz7 M
5cz7 L 5cz7 V
5cz7 L 5cz7 W
5cz7 M 5cz7 N
5cz7 M 5cz7 V
5cz7 O 5cz7 P
5cz7 O 5cz7 U
5cz7 O 5cz7 V
5cz7 O 5cz7 W
5cz7 P 5cz7 Q
5cz7 P 5cz7 W
5cz7 P 5cz7 X
5cz7 Q 5cz7 R
5cz7 Q 5cz7 X
5cz7 Q 5cz7 Y
5cz7 R 5cz7 S
5cz7 R 5cz7 Y
5cz7 R 5cz7 Z
5cz7 S 5cz7 T
5cz7 T 5cz7 U
5cz7 U 5cz7 V
5cz7 V 5cz7 W
5cz7 W 5cz7 X
5cz7 X 5cz7 Y
5cz7 Y 5cz7 Z
5cz8 A 5cz8 B
5cz8 A 5cz8 G
5cz8 A 5cz8 H
5cz8 A 5cz8 I
5cz8 B 5cz8 C
5cz8 B 5cz8 I
5cz8 B 5cz8 J
5cz8 C 5cz8 D
5cz8 C 5cz8 J
5cz8 C 5cz8 K
5cz8 D 5cz8 E
5cz8 D 5cz8 K
5cz8 D 5cz8 L
5cz8 E 5cz8 F
5cz8 E 5cz8 M
5cz8 F 5cz8 G
5cz8 F 5cz8 M
5cz8 F 5cz8 N
5cz8 G 5cz8 H
5cz8 G 5cz8 N
5cz8 H 5cz8 I
5cz8 H 5cz8 N
5cz8 H 5cz8 Z
5cz8 I 5cz8 J
5cz8 I 5cz8 Y
5cz8 I 5cz8 Z
5cz8 J 5cz8 K
5cz8 J 5cz8 Y
5cz8 K 5cz8 L
5cz8 K 5cz8 W
5cz8 K 5cz8 X
5cz8 L 5cz8 M
5cz8 L 5cz8 V
5cz8 L 5cz8 W
5cz8 M 5cz8 N
5cz8 M 5cz8 V
5cz8 O 5cz8 P
5cz8 O 5cz8 U
5cz8 O 5cz8 V
5cz8 O 5cz8 W
5cz8 P 5cz8 Q
5cz8 P 5cz8 W
5cz8 P 5cz8 X
5cz8 Q 5cz8 R
5cz8 Q 5cz8 X
5cz8 Q 5cz8 Y
5cz8 R 5cz8 S
5cz8 R 5cz8 Y
5cz8 R 5cz8 Z
5cz8 S 5cz8 T
5cz8 T 5cz8 U
5cz8 U 5cz8 V
5cz8 V 5cz8 W
5cz8 W 5cz8 X
5cz8 X 5cz8 Y
5cz8 Y 5cz8 Z
5cz9 A 5cz9 B
5cz9 A 5cz9 G
5cz9 A 5cz9 H
5cz9 A 5cz9 I
5cz9 B 5cz9 C
5cz9 B 5cz9 I
5cz9 B 5cz9 J
5cz9 C 5cz9 D
5cz9 C 5cz9 K
5cz9 D 5cz9 E
5cz9 D 5cz9 K
5cz9 D 5cz9 L
5cz9 E 5cz9 F
5cz9 E 5cz9 M
5cz9 F 5cz9 G
5cz9 F 5cz9 M
5cz9 F 5cz9 N
5cz9 G 5cz9 H
5cz9 G 5cz9 N
5cz9 H 5cz9 I
5cz9 H 5cz9 N
5cz9 H 5cz9 Z
5cz9 I 5cz9 J
5cz9 I 5cz9 Y
5cz9 I 5cz9 Z
5cz9 J 5cz9 K
5cz9 J 5cz9 Y
5cz9 K 5cz9 L
5cz9 K 5cz9 W
5cz9 K 5cz9 X
5cz9 L 5cz9 M
5cz9 L 5cz9 V
5cz9 L 5cz9 W
5cz9 M 5cz9 N
5cz9 M 5cz9 V
5cz9 O 5cz9 P
5cz9 O 5cz9 U
5cz9 O 5cz9 V
5cz9 O 5cz9 W
5cz9 P 5cz9 Q
5cz9 P 5cz9 W
5cz9 P 5cz9 X
5cz9 Q 5cz9 R
5cz9 Q 5cz9 X
5cz9 Q 5cz9 Y
5cz9 R 5cz9 S
5cz9 R 5cz9 Y
5cz9 R 5cz9 Z
5cz9 S 5cz9 T
5cz9 T 5cz9 U
5cz9 U 5cz9 V
5cz9 V 5cz9 W
5cz9 W 5cz9 X
5cz9 X 5cz9 Y
5cz9 Y 5cz9 Z
5cza A 5cza B
5cza A 5cza G
5cza A 5cza H
5cza A 5cza I
5cza B 5cza C
5cza B 5cza I
5cza B 5cza J
5cza C 5cza D
5cza C 5cza K
5cza D 5cza E
5cza D 5cza K
5cza D 5cza L
5cza E 5cza F
5cza E 5cza M
5cza F 5cza G
5cza F 5cza M
5cza F 5cza N
5cza G 5cza H
5cza G 5cza N
5cza H 5cza I
5cza H 5cza N
5cza H 5cza Z
5cza I 5cza J
5cza I 5cza Y
5cza I 5cza Z
5cza J 5cza K
5cza J 5cza Y
5cza K 5cza L
5cza K 5cza W
5cza K 5cza X
5cza L 5cza M
5cza L 5cza V
5cza L 5cza W
5cza M 5cza N
5cza M 5cza V
5cza O 5cza P
5cza O 5cza U
5cza O 5cza V
5cza O 5cza W
5cza P 5cza Q
5cza P 5cza W
5cza P 5cza X
5cza Q 5cza R
5cza Q 5cza Y
5cza R 5cza S
5cza R 5cza Y
5cza R 5cza Z
5cza S 5cza T
5cza T 5cza U
5cza U 5cza V
5cza V 5cza W
5cza W 5cza X
5cza X 5cza Y
5cza Y 5cza Z
5d0s A 5d0s B
5d0s A 5d0s G
5d0s A 5d0s H
5d0s A 5d0s I
5d0s B 5d0s C
5d0s B 5d0s I
5d0s B 5d0s J
5d0s C 5d0s D
5d0s C 5d0s K
5d0s D 5d0s E
5d0s D 5d0s K
5d0s D 5d0s L
5d0s E 5d0s F
5d0s E 5d0s M
5d0s F 5d0s G
5d0s F 5d0s M
5d0s F 5d0s N
5d0s G 5d0s H
5d0s G 5d0s N
5d0s H 5d0s I
5d0s H 5d0s N
5d0s H 5d0s Z
5d0s I 5d0s J
5d0s I 5d0s Y
5d0s I 5d0s Z
5d0s J 5d0s K
5d0s J 5d0s Y
5d0s K 5d0s L
5d0s K 5d0s W
5d0s K 5d0s X
5d0s L 5d0s M
5d0s L 5d0s V
5d0s L 5d0s W
5d0s M 5d0s N
5d0s M 5d0s V
5d0s O 5d0s P
5d0s O 5d0s U
5d0s O 5d0s V
5d0s O 5d0s W
5d0s P 5d0s Q
5d0s P 5d0s X
5d0s Q 5d0s R
5d0s Q 5d0s X
5d0s Q 5d0s Y
5d0s R 5d0s S
5d0s R 5d0s Y
5d0s R 5d0s Z
5d0s S 5d0s T
5d0s S 5d0s Z
5d0s T 5d0s U
5d0s U 5d0s V
5d0s V 5d0s W
5d0s W 5d0s X
5d0s X 5d0s Y
5d0s Y 5d0s Z
5d0t A 5d0t B
5d0t A 5d0t G
5d0t A 5d0t H
5d0t A 5d0t I
5d0t B 5d0t C
5d0t B 5d0t J
5d0t C 5d0t D
5d0t C 5d0t K
5d0t D 5d0t E
5d0t D 5d0t K
5d0t D 5d0t L
5d0t E 5d0t F
5d0t E 5d0t M
5d0t F 5d0t G
5d0t F 5d0t M
5d0t F 5d0t N
5d0t G 5d0t H
5d0t G 5d0t N
5d0t H 5d0t I
5d0t H 5d0t N
5d0t H 5d0t Z
5d0t I 5d0t J
5d0t I 5d0t Y
5d0t I 5d0t Z
5d0t J 5d0t K
5d0t J 5d0t Y
5d0t K 5d0t L
5d0t K 5d0t W
5d0t K 5d0t X
5d0t L 5d0t M
5d0t L 5d0t V
5d0t L 5d0t W
5d0t M 5d0t N
5d0t M 5d0t V
5d0t O 5d0t P
5d0t O 5d0t U
5d0t O 5d0t V
5d0t O 5d0t W
5d0t P 5d0t Q
5d0t P 5d0t W
5d0t P 5d0t X
5d0t Q 5d0t R
5d0t Q 5d0t X
5d0t Q 5d0t Y
5d0t R 5d0t S
5d0t R 5d0t Y
5d0t R 5d0t Z
5d0t S 5d0t T
5d0t T 5d0t U
5d0t U 5d0t V
5d0t V 5d0t W
5d0t W 5d0t X
5d0t X 5d0t Y
5d0t Y 5d0t Z
5d0v A 5d0v B
5d0v A 5d0v G
5d0v A 5d0v H
5d0v A 5d0v I
5d0v B 5d0v C
5d0v B 5d0v I
5d0v B 5d0v J
5d0v C 5d0v D
5d0v C 5d0v J
5d0v C 5d0v K
5d0v D 5d0v E
5d0v D 5d0v K
5d0v D 5d0v L
5d0v E 5d0v F
5d0v E 5d0v M
5d0v F 5d0v G
5d0v F 5d0v M
5d0v F 5d0v N
5d0v G 5d0v H
5d0v G 5d0v N
5d0v H 5d0v I
5d0v H 5d0v N
5d0v H 5d0v Z
5d0v I 5d0v J
5d0v I 5d0v Y
5d0v I 5d0v Z
5d0v J 5d0v K
5d0v J 5d0v Y
5d0v K 5d0v L
5d0v K 5d0v W
5d0v K 5d0v X
5d0v L 5d0v M
5d0v L 5d0v V
5d0v L 5d0v W
5d0v M 5d0v N
5d0v M 5d0v V
5d0v O 5d0v P
5d0v O 5d0v U
5d0v O 5d0v V
5d0v O 5d0v W
5d0v P 5d0v Q
5d0v P 5d0v X
5d0v Q 5d0v R
5d0v Q 5d0v X
5d0v Q 5d0v Y
5d0v R 5d0v S
5d0v R 5d0v Y
5d0v R 5d0v Z
5d0v S 5d0v T
5d0v T 5d0v U
5d0v U 5d0v V
5d0v V 5d0v W
5d0v W 5d0v X
5d0v X 5d0v Y
5d0v Y 5d0v Z
5d0w A 5d0w B
5d0w A 5d0w G
5d0w A 5d0w H
5d0w A 5d0w I
5d0w B 5d0w C
5d0w B 5d0w I
5d0w B 5d0w J
5d0w C 5d0w D
5d0w C 5d0w K
5d0w D 5d0w E
5d0w D 5d0w K
5d0w D 5d0w L
5d0w E 5d0w F
5d0w E 5d0w M
5d0w F 5d0w G
5d0w F 5d0w M
5d0w F 5d0w N
5d0w G 5d0w H
5d0w G 5d0w N
5d0w H 5d0w I
5d0w H 5d0w N
5d0w H 5d0w Z
5d0w I 5d0w J
5d0w I 5d0w Y
5d0w I 5d0w Z
5d0w J 5d0w K
5d0w J 5d0w Y
5d0w K 5d0w L
5d0w K 5d0w W
5d0w K 5d0w X
5d0w L 5d0w M
5d0w L 5d0w V
5d0w L 5d0w W
5d0w M 5d0w N
5d0w M 5d0w V
5d0w O 5d0w P
5d0w O 5d0w U
5d0w O 5d0w V
5d0w O 5d0w W
5d0w P 5d0w Q
5d0w P 5d0w W
5d0w P 5d0w X
5d0w Q 5d0w R
5d0w Q 5d0w Y
5d0w R 5d0w S
5d0w R 5d0w Y
5d0w R 5d0w Z
5d0w S 5d0w T
5d0w T 5d0w U
5d0w U 5d0w V
5d0w V 5d0w W
5d0w W 5d0w X
5d0w X 5d0w Y
5d0w Y 5d0w Z
5d0x A 5d0x B
5d0x A 5d0x G
5d0x A 5d0x H
5d0x A 5d0x I
5d0x B 5d0x C
5d0x B 5d0x I
5d0x B 5d0x J
5d0x C 5d0x D
5d0x C 5d0x K
5d0x D 5d0x E
5d0x D 5d0x K
5d0x D 5d0x L
5d0x E 5d0x F
5d0x E 5d0x M
5d0x F 5d0x G
5d0x F 5d0x M
5d0x F 5d0x N
5d0x G 5d0x H
5d0x G 5d0x N
5d0x H 5d0x I
5d0x H 5d0x N
5d0x H 5d0x Z
5d0x I 5d0x J
5d0x I 5d0x Y
5d0x I 5d0x Z
5d0x J 5d0x K
5d0x J 5d0x Y
5d0x K 5d0x L
5d0x K 5d0x W
5d0x K 5d0x X
5d0x L 5d0x M
5d0x L 5d0x V
5d0x L 5d0x W
5d0x M 5d0x N
5d0x M 5d0x V
5d0x O 5d0x P
5d0x O 5d0x U
5d0x O 5d0x V
5d0x O 5d0x W
5d0x P 5d0x Q
5d0x P 5d0x W
5d0x P 5d0x X
5d0x Q 5d0x R
5d0x Q 5d0x Y
5d0x R 5d0x S
5d0x R 5d0x Y
5d0x R 5d0x Z
5d0x S 5d0x T
5d0x T 5d0x U
5d0x U 5d0x V
5d0x V 5d0x W
5d0x W 5d0x X
5d0x X 5d0x Y
5d0x Y 5d0x Z
5d0z A 5d0z B
5d0z A 5d0z G
5d0z A 5d0z H
5d0z A 5d0z I
5d0z B 5d0z C
5d0z B 5d0z I
5d0z B 5d0z J
5d0z C 5d0z D
5d0z C 5d0z K
5d0z D 5d0z E
5d0z D 5d0z K
5d0z D 5d0z L
5d0z E 5d0z F
5d0z E 5d0z M
5d0z F 5d0z G
5d0z F 5d0z M
5d0z F 5d0z N
5d0z G 5d0z H
5d0z G 5d0z N
5d0z H 5d0z I
5d0z H 5d0z N
5d0z H 5d0z Z
5d0z I 5d0z J
5d0z I 5d0z Y
5d0z I 5d0z Z
5d0z J 5d0z K
5d0z J 5d0z Y
5d0z K 5d0z L
5d0z K 5d0z W
5d0z K 5d0z X
5d0z L 5d0z M
5d0z L 5d0z V
5d0z L 5d0z W
5d0z M 5d0z N
5d0z M 5d0z V
5d0z O 5d0z P
5d0z O 5d0z U
5d0z O 5d0z V
5d0z O 5d0z W
5d0z P 5d0z Q
5d0z P 5d0z X
5d0z Q 5d0z R
5d0z Q 5d0z X
5d0z Q 5d0z Y
5d0z R 5d0z S
5d0z R 5d0z Y
5d0z R 5d0z Z
5d0z S 5d0z T
5d0z T 5d0z U
5d0z U 5d0z V
5d0z V 5d0z W
5d0z W 5d0z X
5d0z X 5d0z Y
5d0z Y 5d0z Z
5d5m A 5d5m B
5d5m C 5d5m D
5d5m E 5d5m F
5d5m G 5d5m H
5d7i A 5d7i B
5d7i C 5d7i D
5d7i E 5d7i F
5d7i G 5d7i H
5d7j A 5d7j B
5d7j C 5d7j D
5d7j E 5d7j F
5d7j G 5d7j H
5d9s A 5d9s B
5ddh A 5ddh B
5dki A 5dki B
5dki A 5dki G
5dki A 5dki H
5dki A 5dki I
5dki B 5dki C
5dki B 5dki J
5dki C 5dki D
5dki C 5dki K
5dki D 5dki E
5dki D 5dki K
5dki D 5dki L
5dki E 5dki F
5dki E 5dki M
5dki F 5dki G
5dki F 5dki M
5dki F 5dki N
5dki G 5dki H
5dki G 5dki N
5dki H 5dki I
5dki H 5dki N
5dki H 5dki Z
5dki I 5dki J
5dki I 5dki Y
5dki I 5dki Z
5dki J 5dki K
5dki J 5dki Y
5dki K 5dki L
5dki K 5dki W
5dki K 5dki X
5dki L 5dki M
5dki L 5dki V
5dki L 5dki W
5dki M 5dki N
5dki M 5dki V
5dki O 5dki P
5dki O 5dki U
5dki O 5dki V
5dki O 5dki W
5dki P 5dki Q
5dki P 5dki W
5dki P 5dki X
5dki Q 5dki R
5dki R 5dki S
5dki R 5dki Y
5dki R 5dki Z
5dki S 5dki T
5dki T 5dki U
5dki U 5dki V
5dki V 5dki W
5dki W 5dki X
5dki X 5dki Y
5dki Y 5dki Z
5dkj A 5dkj B
5dkj A 5dkj G
5dkj A 5dkj H
5dkj A 5dkj I
5dkj B 5dkj C
5dkj B 5dkj J
5dkj C 5dkj D
5dkj C 5dkj K
5dkj D 5dkj E
5dkj D 5dkj K
5dkj D 5dkj L
5dkj E 5dkj F
5dkj E 5dkj L
5dkj E 5dkj M
5dkj F 5dkj G
5dkj F 5dkj M
5dkj F 5dkj N
5dkj G 5dkj H
5dkj G 5dkj N
5dkj H 5dkj I
5dkj H 5dkj N
5dkj H 5dkj Z
5dkj I 5dkj J
5dkj I 5dkj Y
5dkj I 5dkj Z
5dkj J 5dkj K
5dkj J 5dkj Y
5dkj K 5dkj L
5dkj K 5dkj W
5dkj K 5dkj X
5dkj L 5dkj M
5dkj L 5dkj V
5dkj L 5dkj W
5dkj M 5dkj N
5dkj M 5dkj V
5dkj O 5dkj P
5dkj O 5dkj U
5dkj O 5dkj V
5dkj O 5dkj W
5dkj P 5dkj Q
5dkj P 5dkj W
5dkj P 5dkj X
5dkj Q 5dkj R
5dkj Q 5dkj Y
5dkj R 5dkj S
5dkj R 5dkj Y
5dkj R 5dkj Z
5dkj S 5dkj T
5dkj T 5dkj U
5dkj U 5dkj V
5dkj V 5dkj W
5dkj W 5dkj X
5dkj X 5dkj Y
5dkj Y 5dkj Z
5e29 A 5e29 B
5e29 A 5e29 D
5e29 B 5e29 C
5e29 C 5e29 D
5e6e A 5e6e B
5e83 A 5e83 B
5e83 A 5e83 D
5e83 B 5e83 C
5e83 C 5e83 D
5ebl A 5ebl B
5ec1 A 5ec1 B
5ec2 A 5ec2 B
5ee4 C 5ee4 D
5ee4 E 5ee4 F
5eu3 A 5eu3 B
5fg7 A 5fg7 B
5fg7 A 5fg7 G
5fg7 A 5fg7 H
5fg7 A 5fg7 I
5fg7 B 5fg7 C
5fg7 B 5fg7 I
5fg7 B 5fg7 J
5fg7 C 5fg7 D
5fg7 C 5fg7 K
5fg7 D 5fg7 E
5fg7 D 5fg7 K
5fg7 D 5fg7 L
5fg7 E 5fg7 F
5fg7 E 5fg7 M
5fg7 F 5fg7 G
5fg7 F 5fg7 M
5fg7 F 5fg7 N
5fg7 G 5fg7 H
5fg7 G 5fg7 N
5fg7 H 5fg7 I
5fg7 H 5fg7 N
5fg7 H 5fg7 Z
5fg7 I 5fg7 J
5fg7 I 5fg7 Y
5fg7 I 5fg7 Z
5fg7 J 5fg7 K
5fg7 J 5fg7 Y
5fg7 K 5fg7 L
5fg7 K 5fg7 W
5fg7 K 5fg7 X
5fg7 L 5fg7 M
5fg7 L 5fg7 V
5fg7 L 5fg7 W
5fg7 M 5fg7 N
5fg7 M 5fg7 V
5fg7 O 5fg7 P
5fg7 O 5fg7 U
5fg7 O 5fg7 V
5fg7 O 5fg7 W
5fg7 P 5fg7 Q
5fg7 P 5fg7 W
5fg7 P 5fg7 X
5fg7 Q 5fg7 R
5fg7 Q 5fg7 Y
5fg7 R 5fg7 S
5fg7 R 5fg7 Y
5fg7 R 5fg7 Z
5fg7 S 5fg7 T
5fg7 T 5fg7 U
5fg7 U 5fg7 V
5fg7 V 5fg7 W
5fg7 W 5fg7 X
5fg7 X 5fg7 Y
5fg7 Y 5fg7 Z
5fg9 A 5fg9 B
5fg9 A 5fg9 G
5fg9 A 5fg9 H
5fg9 A 5fg9 I
5fg9 B 5fg9 C
5fg9 B 5fg9 I
5fg9 B 5fg9 J
5fg9 C 5fg9 D
5fg9 C 5fg9 K
5fg9 D 5fg9 E
5fg9 D 5fg9 K
5fg9 D 5fg9 L
5fg9 E 5fg9 F
5fg9 E 5fg9 M
5fg9 F 5fg9 G
5fg9 F 5fg9 M
5fg9 F 5fg9 N
5fg9 G 5fg9 H
5fg9 G 5fg9 N
5fg9 H 5fg9 I
5fg9 H 5fg9 N
5fg9 H 5fg9 Z
5fg9 I 5fg9 J
5fg9 I 5fg9 Y
5fg9 I 5fg9 Z
5fg9 J 5fg9 K
5fg9 J 5fg9 Y
5fg9 K 5fg9 L
5fg9 K 5fg9 W
5fg9 K 5fg9 X
5fg9 L 5fg9 M
5fg9 L 5fg9 V
5fg9 L 5fg9 W
5fg9 M 5fg9 N
5fg9 M 5fg9 V
5fg9 O 5fg9 P
5fg9 O 5fg9 U
5fg9 O 5fg9 V
5fg9 O 5fg9 W
5fg9 P 5fg9 Q
5fg9 P 5fg9 W
5fg9 P 5fg9 X
5fg9 Q 5fg9 R
5fg9 Q 5fg9 Y
5fg9 R 5fg9 S
5fg9 R 5fg9 Y
5fg9 R 5fg9 Z
5fg9 S 5fg9 T
5fg9 T 5fg9 U
5fg9 U 5fg9 V
5fg9 V 5fg9 W
5fg9 W 5fg9 X
5fg9 X 5fg9 Y
5fg9 Y 5fg9 Z
5fga A 5fga B
5fga A 5fga G
5fga A 5fga H
5fga A 5fga I
5fga B 5fga C
5fga B 5fga I
5fga B 5fga J
5fga C 5fga D
5fga C 5fga K
5fga D 5fga E
5fga D 5fga K
5fga D 5fga L
5fga E 5fga F
5fga E 5fga M
5fga F 5fga G
5fga F 5fga M
5fga F 5fga N
5fga G 5fga H
5fga G 5fga N
5fga H 5fga I
5fga H 5fga N
5fga H 5fga Z
5fga I 5fga J
5fga I 5fga Y
5fga I 5fga Z
5fga J 5fga K
5fga J 5fga Y
5fga K 5fga L
5fga K 5fga W
5fga K 5fga X
5fga L 5fga M
5fga L 5fga V
5fga L 5fga W
5fga M 5fga N
5fga M 5fga V
5fga O 5fga P
5fga O 5fga U
5fga O 5fga V
5fga O 5fga W
5fga P 5fga Q
5fga P 5fga W
5fga P 5fga X
5fga Q 5fga R
5fga Q 5fga X
5fga Q 5fga Y
5fga R 5fga S
5fga R 5fga Y
5fga R 5fga Z
5fga S 5fga T
5fga T 5fga U
5fga U 5fga V
5fga V 5fga W
5fga W 5fga X
5fga X 5fga Y
5fga Y 5fga Z
5fgd A 5fgd B
5fgd A 5fgd G
5fgd A 5fgd H
5fgd A 5fgd I
5fgd B 5fgd C
5fgd B 5fgd I
5fgd B 5fgd J
5fgd C 5fgd D
5fgd C 5fgd J
5fgd C 5fgd K
5fgd D 5fgd E
5fgd D 5fgd K
5fgd D 5fgd L
5fgd E 5fgd F
5fgd E 5fgd M
5fgd F 5fgd G
5fgd F 5fgd M
5fgd F 5fgd N
5fgd G 5fgd H
5fgd G 5fgd N
5fgd H 5fgd I
5fgd H 5fgd N
5fgd H 5fgd Z
5fgd I 5fgd J
5fgd I 5fgd Y
5fgd I 5fgd Z
5fgd J 5fgd K
5fgd J 5fgd Y
5fgd K 5fgd L
5fgd K 5fgd W
5fgd K 5fgd X
5fgd L 5fgd M
5fgd L 5fgd V
5fgd L 5fgd W
5fgd M 5fgd N
5fgd M 5fgd V
5fgd O 5fgd P
5fgd O 5fgd U
5fgd O 5fgd V
5fgd O 5fgd W
5fgd P 5fgd Q
5fgd P 5fgd X
5fgd Q 5fgd R
5fgd Q 5fgd X
5fgd Q 5fgd Y
5fgd R 5fgd S
5fgd R 5fgd Y
5fgd R 5fgd Z
5fgd S 5fgd T
5fgd T 5fgd U
5fgd U 5fgd V
5fgd V 5fgd W
5fgd W 5fgd X
5fgd X 5fgd Y
5fgd Y 5fgd Z
5fge A 5fge B
5fge A 5fge G
5fge A 5fge H
5fge A 5fge I
5fge B 5fge C
5fge B 5fge I
5fge B 5fge J
5fge C 5fge D
5fge C 5fge J
5fge C 5fge K
5fge D 5fge E
5fge D 5fge K
5fge D 5fge L
5fge E 5fge F
5fge E 5fge M
5fge F 5fge G
5fge F 5fge M
5fge F 5fge N
5fge G 5fge H
5fge G 5fge N
5fge H 5fge I
5fge H 5fge N
5fge H 5fge Z
5fge I 5fge J
5fge I 5fge Y
5fge I 5fge Z
5fge J 5fge K
5fge J 5fge Y
5fge K 5fge L
5fge K 5fge W
5fge K 5fge X
5fge L 5fge M
5fge L 5fge V
5fge L 5fge W
5fge M 5fge N
5fge M 5fge V
5fge O 5fge P
5fge O 5fge U
5fge O 5fge V
5fge O 5fge W
5fge P 5fge Q
5fge P 5fge W
5fge P 5fge X
5fge Q 5fge R
5fge Q 5fge X
5fge Q 5fge Y
5fge R 5fge S
5fge R 5fge Y
5fge R 5fge Z
5fge S 5fge T
5fge T 5fge U
5fge U 5fge V
5fge V 5fge W
5fge W 5fge X
5fge X 5fge Y
5fge Y 5fge Z
5fgf A 5fgf B
5fgf A 5fgf G
5fgf A 5fgf H
5fgf A 5fgf I
5fgf B 5fgf C
5fgf B 5fgf I
5fgf B 5fgf J
5fgf C 5fgf D
5fgf C 5fgf J
5fgf C 5fgf K
5fgf D 5fgf E
5fgf D 5fgf K
5fgf D 5fgf L
5fgf E 5fgf F
5fgf E 5fgf M
5fgf F 5fgf G
5fgf F 5fgf M
5fgf F 5fgf N
5fgf G 5fgf H
5fgf G 5fgf N
5fgf H 5fgf I
5fgf H 5fgf N
5fgf H 5fgf Z
5fgf I 5fgf J
5fgf I 5fgf Y
5fgf I 5fgf Z
5fgf J 5fgf K
5fgf J 5fgf Y
5fgf K 5fgf L
5fgf K 5fgf W
5fgf K 5fgf X
5fgf L 5fgf M
5fgf L 5fgf V
5fgf L 5fgf W
5fgf M 5fgf N
5fgf M 5fgf V
5fgf O 5fgf P
5fgf O 5fgf U
5fgf O 5fgf V
5fgf O 5fgf W
5fgf P 5fgf Q
5fgf P 5fgf W
5fgf P 5fgf X
5fgf Q 5fgf R
5fgf Q 5fgf X
5fgf Q 5fgf Y
5fgf R 5fgf S
5fgf R 5fgf Y
5fgf R 5fgf Z
5fgf S 5fgf T
5fgf T 5fgf U
5fgf U 5fgf V
5fgf V 5fgf W
5fgf W 5fgf X
5fgf X 5fgf Y
5fgf Y 5fgf Z
5fgg A 5fgg B
5fgg A 5fgg G
5fgg A 5fgg H
5fgg A 5fgg I
5fgg B 5fgg C
5fgg B 5fgg I
5fgg B 5fgg J
5fgg C 5fgg D
5fgg C 5fgg K
5fgg D 5fgg E
5fgg D 5fgg K
5fgg D 5fgg L
5fgg E 5fgg F
5fgg E 5fgg M
5fgg F 5fgg G
5fgg F 5fgg M
5fgg F 5fgg N
5fgg G 5fgg H
5fgg G 5fgg N
5fgg H 5fgg I
5fgg H 5fgg N
5fgg H 5fgg Z
5fgg I 5fgg J
5fgg I 5fgg Y
5fgg I 5fgg Z
5fgg J 5fgg K
5fgg J 5fgg Y
5fgg K 5fgg L
5fgg K 5fgg W
5fgg K 5fgg X
5fgg L 5fgg M
5fgg L 5fgg V
5fgg L 5fgg W
5fgg M 5fgg N
5fgg M 5fgg V
5fgg O 5fgg P
5fgg O 5fgg U
5fgg O 5fgg V
5fgg O 5fgg W
5fgg P 5fgg Q
5fgg P 5fgg W
5fgg P 5fgg X
5fgg Q 5fgg R
5fgg Q 5fgg Y
5fgg R 5fgg S
5fgg R 5fgg Y
5fgg R 5fgg Z
5fgg S 5fgg T
5fgg T 5fgg U
5fgg U 5fgg V
5fgg V 5fgg W
5fgg W 5fgg X
5fgg X 5fgg Y
5fgg Y 5fgg Z
5fgi A 5fgi B
5fgi A 5fgi G
5fgi A 5fgi H
5fgi A 5fgi I
5fgi B 5fgi C
5fgi B 5fgi I
5fgi B 5fgi J
5fgi C 5fgi D
5fgi C 5fgi K
5fgi D 5fgi E
5fgi D 5fgi K
5fgi D 5fgi L
5fgi E 5fgi F
5fgi E 5fgi M
5fgi F 5fgi G
5fgi F 5fgi M
5fgi F 5fgi N
5fgi G 5fgi H
5fgi G 5fgi N
5fgi H 5fgi I
5fgi H 5fgi N
5fgi H 5fgi Z
5fgi I 5fgi J
5fgi I 5fgi Y
5fgi I 5fgi Z
5fgi J 5fgi K
5fgi J 5fgi Y
5fgi K 5fgi L
5fgi K 5fgi W
5fgi K 5fgi X
5fgi L 5fgi M
5fgi L 5fgi V
5fgi L 5fgi W
5fgi M 5fgi N
5fgi M 5fgi V
5fgi O 5fgi P
5fgi O 5fgi U
5fgi O 5fgi V
5fgi O 5fgi W
5fgi P 5fgi Q
5fgi P 5fgi X
5fgi Q 5fgi R
5fgi Q 5fgi Y
5fgi R 5fgi S
5fgi R 5fgi Y
5fgi R 5fgi Z
5fgi S 5fgi T
5fgi T 5fgi U
5fgi U 5fgi V
5fgi V 5fgi W
5fgi W 5fgi X
5fgi X 5fgi Y
5fgi Y 5fgi Z
5fhs A 5fhs B
5fhs A 5fhs G
5fhs A 5fhs H
5fhs A 5fhs I
5fhs B 5fhs C
5fhs B 5fhs I
5fhs B 5fhs J
5fhs C 5fhs D
5fhs C 5fhs J
5fhs C 5fhs K
5fhs D 5fhs E
5fhs D 5fhs K
5fhs D 5fhs L
5fhs E 5fhs F
5fhs E 5fhs M
5fhs F 5fhs G
5fhs F 5fhs M
5fhs F 5fhs N
5fhs G 5fhs H
5fhs G 5fhs N
5fhs H 5fhs I
5fhs H 5fhs N
5fhs H 5fhs Z
5fhs I 5fhs J
5fhs I 5fhs Y
5fhs I 5fhs Z
5fhs J 5fhs K
5fhs J 5fhs Y
5fhs K 5fhs L
5fhs K 5fhs W
5fhs K 5fhs X
5fhs L 5fhs M
5fhs L 5fhs V
5fhs L 5fhs W
5fhs M 5fhs N
5fhs M 5fhs V
5fhs O 5fhs P
5fhs O 5fhs U
5fhs O 5fhs V
5fhs O 5fhs W
5fhs P 5fhs Q
5fhs P 5fhs W
5fhs P 5fhs X
5fhs Q 5fhs R
5fhs Q 5fhs X
5fhs R 5fhs S
5fhs R 5fhs Z
5fhs S 5fhs T
5fhs T 5fhs U
5fhs U 5fhs V
5fhs V 5fhs W
5fhs W 5fhs X
5fhs X 5fhs Y
5fhs Y 5fhs Z
5fka A 5fka B
5fnv A 5fnv B
5fnv B 5fnv C
5fnv C 5fnv D
5fug A 5fug B
5fug D 5fug E
5fug G 5fug H
5fug J 5fug K
5fwx A 5fwx B
5fwx C 5fwx D
5g0r A 5g0r B
5g0r A 5g0r C
5g0r A 5g0r E
5g0r A 5g0r F
5g0r B 5g0r C
5g0r B 5g0r D
5g0r C 5g0r D
5g0r D 5g0r E
5g0r D 5g0r F
5g0r E 5g0r F
5h8h A 5h8h B
5h8n A 5h8n B
5h8q A 5h8q B
5hjp A 5hjp B
5hjp C 5hjp D
5hu6 A 5hu6 B
5i2k A 5i2k B
5i2n A 5i2n B
5j2t A 5j2t B
5j2t B 5j2t C
5j2t C 5j2t D
5j2u A 5j2u B
5j2u B 5j2u C
5j2u C 5j2u D
5ja4 A 5ja4 B
5jh7 A 5jh7 B
5jh7 B 5jh7 C
5jh7 C 5jh7 D
5jhr A 5jhr B
5jhr A 5jhr G
5jhr A 5jhr H
5jhr A 5jhr I
5jhr B 5jhr C
5jhr B 5jhr I
5jhr B 5jhr J
5jhr C 5jhr D
5jhr C 5jhr J
5jhr C 5jhr K
5jhr D 5jhr E
5jhr D 5jhr K
5jhr D 5jhr L
5jhr E 5jhr F
5jhr E 5jhr M
5jhr F 5jhr G
5jhr F 5jhr M
5jhr F 5jhr N
5jhr G 5jhr H
5jhr G 5jhr N
5jhr H 5jhr I
5jhr H 5jhr N
5jhr H 5jhr Z
5jhr I 5jhr J
5jhr I 5jhr Y
5jhr I 5jhr Z
5jhr J 5jhr K
5jhr J 5jhr Y
5jhr K 5jhr L
5jhr K 5jhr W
5jhr K 5jhr X
5jhr L 5jhr M
5jhr L 5jhr V
5jhr L 5jhr W
5jhr M 5jhr N
5jhr M 5jhr V
5jhr O 5jhr P
5jhr O 5jhr U
5jhr O 5jhr V
5jhr O 5jhr W
5jhr P 5jhr Q
5jhr P 5jhr X
5jhr Q 5jhr R
5jhr Q 5jhr X
5jhr Q 5jhr Y
5jhr R 5jhr S
5jhr R 5jhr Y
5jhr R 5jhr Z
5jhr S 5jhr T
5jhr T 5jhr U
5jhr U 5jhr V
5jhr V 5jhr W
5jhr W 5jhr X
5jhr X 5jhr Y
5jhr Y 5jhr Z
5jhs A 5jhs B
5jhs A 5jhs G
5jhs A 5jhs H
5jhs A 5jhs I
5jhs B 5jhs C
5jhs B 5jhs I
5jhs B 5jhs J
5jhs C 5jhs D
5jhs C 5jhs K
5jhs D 5jhs E
5jhs D 5jhs K
5jhs D 5jhs L
5jhs E 5jhs F
5jhs E 5jhs M
5jhs F 5jhs G
5jhs F 5jhs M
5jhs F 5jhs N
5jhs G 5jhs H
5jhs G 5jhs N
5jhs H 5jhs I
5jhs H 5jhs N
5jhs H 5jhs Z
5jhs I 5jhs J
5jhs I 5jhs Y
5jhs I 5jhs Z
5jhs J 5jhs K
5jhs J 5jhs Y
5jhs K 5jhs L
5jhs K 5jhs W
5jhs K 5jhs X
5jhs L 5jhs M
5jhs L 5jhs V
5jhs L 5jhs W
5jhs M 5jhs N
5jhs M 5jhs V
5jhs O 5jhs P
5jhs O 5jhs U
5jhs O 5jhs V
5jhs O 5jhs W
5jhs P 5jhs Q
5jhs P 5jhs W
5jhs P 5jhs X
5jhs Q 5jhs R
5jhs Q 5jhs X
5jhs Q 5jhs Y
5jhs R 5jhs S
5jhs R 5jhs Y
5jhs R 5jhs Z
5jhs S 5jhs T
5jhs T 5jhs U
5jhs U 5jhs V
5jhs V 5jhs W
5jhs W 5jhs X
5jhs X 5jhs Y
5jhs Y 5jhs Z
5jqg A 5jqg B
5jqg B 5jqg C
5jqg C 5jqg D
5jvd A 5jvd B
5jvd B 5jvd C
5jvd C 5jvd D
5k59 A 5k59 C
5k59 B 5k59 D
5kcj A 5kcj B
5kdq A 5kdq B
5kdq A 5kdq D
5kdq B 5kdq C
5kdq C 5kdq D
5kdt A 5kdt B
5kve E 5kve H
5kve E 5kve L
5kve H 5kve L
5kvf E 5kvf L
5la6 A 5la6 B
5la6 B 5la6 C
5la6 C 5la6 D
5lex A 5lex B
5lex A 5lex G
5lex A 5lex I
5lex B 5lex C
5lex B 5lex I
5lex B 5lex J
5lex C 5lex D
5lex C 5lex J
5lex D 5lex E
5lex D 5lex K
5lex D 5lex L
5lex E 5lex F
5lex E 5lex M
5lex F 5lex G
5lex G 5lex H
5lex G 5lex N
5lex H 5lex I
5lex H 5lex N
5lex H 5lex Z
5lex I 5lex J
5lex I 5lex Y
5lex I 5lex Z
5lex J 5lex K
5lex J 5lex Y
5lex K 5lex L
5lex K 5lex W
5lex K 5lex X
5lex L 5lex M
5lex L 5lex V
5lex L 5lex W
5lex M 5lex N
5lex M 5lex V
5lex O 5lex P
5lex O 5lex U
5lex O 5lex W
5lex P 5lex Q
5lex P 5lex W
5lex P 5lex X
5lex Q 5lex R
5lex Q 5lex X
5lex Q 5lex Y
5lex R 5lex S
5lex R 5lex Y
5lex R 5lex Z
5lex S 5lex T
5lex T 5lex U
5lex U 5lex V
5lex V 5lex W
5lex W 5lex X
5lex X 5lex Y
5lex Y 5lex Z
5lf1 A 5lf1 B
5lf1 A 5lf1 G
5lf1 A 5lf1 I
5lf1 B 5lf1 C
5lf1 B 5lf1 I
5lf1 B 5lf1 J
5lf1 C 5lf1 D
5lf1 C 5lf1 J
5lf1 D 5lf1 E
5lf1 D 5lf1 K
5lf1 D 5lf1 L
5lf1 E 5lf1 F
5lf1 E 5lf1 M
5lf1 F 5lf1 G
5lf1 F 5lf1 N
5lf1 G 5lf1 H
5lf1 G 5lf1 N
5lf1 H 5lf1 I
5lf1 H 5lf1 N
5lf1 H 5lf1 Z
5lf1 I 5lf1 J
5lf1 I 5lf1 Y
5lf1 I 5lf1 Z
5lf1 J 5lf1 K
5lf1 J 5lf1 Y
5lf1 K 5lf1 L
5lf1 K 5lf1 W
5lf1 K 5lf1 X
5lf1 L 5lf1 M
5lf1 L 5lf1 V
5lf1 L 5lf1 W
5lf1 M 5lf1 N
5lf1 M 5lf1 V
5lf1 O 5lf1 P
5lf1 O 5lf1 U
5lf1 O 5lf1 W
5lf1 P 5lf1 Q
5lf1 P 5lf1 W
5lf1 P 5lf1 X
5lf1 Q 5lf1 R
5lf1 Q 5lf1 Y
5lf1 R 5lf1 S
5lf1 R 5lf1 Y
5lf1 R 5lf1 Z
5lf1 S 5lf1 T
5lf1 T 5lf1 U
5lf1 U 5lf1 V
5lf1 V 5lf1 W
5lf1 W 5lf1 X
5lf1 X 5lf1 Y
5lf1 Y 5lf1 Z
5lf3 A 5lf3 B
5lf3 A 5lf3 G
5lf3 A 5lf3 I
5lf3 B 5lf3 C
5lf3 B 5lf3 I
5lf3 B 5lf3 J
5lf3 C 5lf3 D
5lf3 C 5lf3 J
5lf3 D 5lf3 E
5lf3 D 5lf3 K
5lf3 D 5lf3 L
5lf3 E 5lf3 F
5lf3 E 5lf3 M
5lf3 F 5lf3 G
5lf3 F 5lf3 N
5lf3 G 5lf3 H
5lf3 G 5lf3 N
5lf3 H 5lf3 I
5lf3 H 5lf3 N
5lf3 H 5lf3 Z
5lf3 I 5lf3 J
5lf3 I 5lf3 Y
5lf3 I 5lf3 Z
5lf3 J 5lf3 K
5lf3 J 5lf3 Y
5lf3 K 5lf3 L
5lf3 K 5lf3 W
5lf3 K 5lf3 X
5lf3 L 5lf3 M
5lf3 L 5lf3 V
5lf3 L 5lf3 W
5lf3 M 5lf3 N
5lf3 M 5lf3 V
5lf3 O 5lf3 P
5lf3 O 5lf3 U
5lf3 O 5lf3 W
5lf3 P 5lf3 Q
5lf3 P 5lf3 W
5lf3 P 5lf3 X
5lf3 Q 5lf3 R
5lf3 Q 5lf3 Y
5lf3 R 5lf3 S
5lf3 R 5lf3 Y
5lf3 R 5lf3 Z
5lf3 S 5lf3 T
5lf3 T 5lf3 U
5lf3 U 5lf3 V
5lf3 V 5lf3 W
5lf3 W 5lf3 X
5lf3 X 5lf3 Y
5lf3 Y 5lf3 Z
5lf4 A 5lf4 B
5lf4 A 5lf4 G
5lf4 A 5lf4 I
5lf4 B 5lf4 C
5lf4 B 5lf4 I
5lf4 B 5lf4 J
5lf4 C 5lf4 D
5lf4 C 5lf4 J
5lf4 D 5lf4 E
5lf4 D 5lf4 K
5lf4 D 5lf4 L
5lf4 E 5lf4 F
5lf4 E 5lf4 M
5lf4 F 5lf4 G
5lf4 F 5lf4 M
5lf4 F 5lf4 N
5lf4 G 5lf4 H
5lf4 G 5lf4 N
5lf4 H 5lf4 I
5lf4 H 5lf4 N
5lf4 H 5lf4 Z
5lf4 I 5lf4 J
5lf4 I 5lf4 Y
5lf4 I 5lf4 Z
5lf4 J 5lf4 K
5lf4 J 5lf4 Y
5lf4 K 5lf4 L
5lf4 K 5lf4 W
5lf4 K 5lf4 X
5lf4 L 5lf4 M
5lf4 L 5lf4 V
5lf4 L 5lf4 W
5lf4 M 5lf4 N
5lf4 M 5lf4 V
5lf4 O 5lf4 P
5lf4 O 5lf4 U
5lf4 O 5lf4 W
5lf4 P 5lf4 Q
5lf4 P 5lf4 W
5lf4 P 5lf4 X
5lf4 Q 5lf4 R
5lf4 Q 5lf4 Y
5lf4 R 5lf4 S
5lf4 R 5lf4 Y
5lf4 R 5lf4 Z
5lf4 S 5lf4 T
5lf4 T 5lf4 U
5lf4 U 5lf4 V
5lf4 V 5lf4 W
5lf4 W 5lf4 X
5lf4 X 5lf4 Y
5lf4 Y 5lf4 Z
5lf7 A 5lf7 B
5lf7 A 5lf7 G
5lf7 A 5lf7 H
5lf7 A 5lf7 I
5lf7 B 5lf7 C
5lf7 B 5lf7 I
5lf7 B 5lf7 J
5lf7 C 5lf7 D
5lf7 C 5lf7 J
5lf7 D 5lf7 E
5lf7 D 5lf7 K
5lf7 D 5lf7 L
5lf7 E 5lf7 F
5lf7 E 5lf7 M
5lf7 F 5lf7 G
5lf7 F 5lf7 M
5lf7 F 5lf7 N
5lf7 G 5lf7 H
5lf7 G 5lf7 N
5lf7 H 5lf7 I
5lf7 H 5lf7 N
5lf7 H 5lf7 Z
5lf7 I 5lf7 J
5lf7 I 5lf7 Y
5lf7 I 5lf7 Z
5lf7 J 5lf7 K
5lf7 J 5lf7 Y
5lf7 K 5lf7 L
5lf7 K 5lf7 W
5lf7 K 5lf7 X
5lf7 L 5lf7 M
5lf7 L 5lf7 V
5lf7 L 5lf7 W
5lf7 M 5lf7 N
5lf7 M 5lf7 V
5lf7 O 5lf7 P
5lf7 O 5lf7 U
5lf7 O 5lf7 W
5lf7 P 5lf7 Q
5lf7 P 5lf7 W
5lf7 P 5lf7 X
5lf7 Q 5lf7 R
5lf7 Q 5lf7 X
5lf7 Q 5lf7 Y
5lf7 R 5lf7 S
5lf7 R 5lf7 Y
5lf7 R 5lf7 Z
5lf7 S 5lf7 T
5lf7 T 5lf7 U
5lf7 U 5lf7 V
5lf7 V 5lf7 W
5lf7 W 5lf7 X
5lf7 X 5lf7 Y
5lf7 Y 5lf7 Z
5prc L 5prc M
5req A 5req B
5req C 5req D
6hbw A 6hbw B
6hbw A 6hbw D
6hbw B 6hbw C
6hbw C 6hbw D
6prc L 6prc M
6req A 6req B
6req C 6req D
7prc L 7prc M
7req A 7req B
7req C 7req D
