# Supplementary material for: Structures of distantly related interacting protein homologs are less divergent than non‐interacting homologs
Source: FEBS Open Bio. 2022 Oct 17;12(12):2147–53. doi: 10.1002/2211-5463.13492 (PMC9714365; doi:10.1002/2211-5463.13492)
Supplement: Supplementary file 3 — File S3. Dataset of Interacting homologs: Domain repeats of multi‐domain proteins. [file FEB4-12-2147-s003.txt]

Additional File 3 Dataset of Interacting homologues: Domain repeats of multi-domain proteins

1aoa A 1aoa A
1avc A 1avc A
1b1x A 1b1x A
1b24 A 1b24 A
1bdg A 1bdg A
1bik A 1bik A
1bu2 A 1bu2 A
1c4o A 1c4o A
1cdy A 1cdy A
1ce2 A 1ce2 A
1cfb A 1cfb A
1cid A 1cid A
1cx4 A 1cx4 A
1d9x A 1d9x A
1dhy A 1dhy A
1dot A 1dot A
1dr9 A 1dr9 A
1e0c A 1e0c A
1en2 A 1en2 A
1es6 A 1es6 A
1ewf A 1ewf A
1f0i A 1f0i A
1f2q A 1f2q A
1fkm A 1fkm A
1fnl A 1fnl A
1g4r A 1g4r A
1gir A 1gir A
1gv2 A 1gv2 A
1h04 P 1h04 P
1h30 A 1h30 A
1h4a X 1h4a X
1h76 A 1h76 A
1hnf A 1hnf A
1i6q A 1i6q A
1ig8 A 1ig8 A
1ij9 A 1ij9 A
1iz4 A 1iz4 A
1jcf A 1jcf A
1jnf A 1jnf A
1kzl A 1kzl A
1l0b A 1l0b A
1lcf A 1lcf A
1m8u A 1m8u A
1mc0 A 1mc0 A
1mzs A 1mzs A
1ne6 A 1ne6 A
1ne9 A 1ne9 A
1nml A 1nml A
1nr0 A 1nr0 A
1o70 A 1o70 A
1ohc A 1ohc A
1oi1 A 1oi1 A
1oll A 1oll A
1p4x A 1p4x A
1p6f A 1p6f A
1phs A 1phs A
1pi6 A 1pi6 A
1pjr A 1pjr A
1qhu A 1qhu A
1qr0 A 1qr0 A
1qs2 A 1qs2 A
1rhs A 1rhs A
1rl6 A 1rl6 A
1s2m A 1s2m A
1s35 A 1s35 A
1sh6 A 1sh6 A
1suj A 1suj A
1t1u A 1t1u A
1t6c A 1t6c A
1u1j A 1u1j A
1u5p A 1u5p A
1uar A 1uar A
1ugn A 1ugn A
1uha A 1uha A
1w97 L 1w97 L
1wj9 A 1wj9 A
1wv3 A 1wv3 A
1xti A 1xti A
1ydx A 1ydx A
1yi9 A 1yi9 A
1z2m A 1z2m A
1z3i X 1z3i X
1zir A 1zir A
2a90 A 2a90 A
2bjq A 2bjq A
2bsy A 2bsy A
2cg7 A 2cg7 A
2ciw A 2ciw A
2d3i A 2d3i A
2e3u A 2e3u A
2ef0 A 2ef0 A
2fh7 A 2fh7 A
2fj8 A 2fj8 A
2fr1 A 2fr1 A
2fsj A 2fsj A
2fxu A 2fxu A
2fy2 A 2fy2 A
2g3r A 2g3r A
2gke A 2gke A
2gu3 A 2gu3 A
2gw5 A 2gw5 A
2i53 A 2i53 A
2j3x A 2j3x A
2j44 A 2j44 A
2nlk A 2nlk A
2nmt A 2nmt A
2p0k A 2p0k A
2pes A 2pes A
2qqj A 2qqj A
2v6i A 2v6i A
2v8o A 2v8o A
2v9r A 2v9r A
2v9v A 2v9v A
2wn4 A 2wn4 A
2xy2 A 2xy2 A
2yd1 A 2yd1 A
2yd8 A 2yd8 A
2yzq A 2yzq A
2z83 A 2z83 A
3a0f A 3a0f A
3b8a X 3b8a X
3bz6 A 3bz6 A
3c9z A 3c9z A
3cj1 A 3cj1 A
3h8n A 3h8n A
3hjh A 3hjh A
3lfu A 3lfu A
3mdq A 3mdq A
3o04 A 3o04 A
3o8m A 3o8m A
3of1 A 3of1 A
3oue A 3oue A
3ouq A 3ouq A
3p2t A 3p2t A
3pxb A 3pxb A
3qfu A 3qfu A
3ry4 A 3ry4 A
3sqz A 3sqz A
3tcq A 3tcq A
3tdc A 3tdc A
3ugu A 3ugu A
4a2b A 4a2b A
4czg A 4czg A
4efi A 4efi A
4eq3 A 4eq3 A
4h0w A 4h0w A
4hd9 A 4hd9 A
4j12 A 4j12 A
4l60 A 4l60 A
4lay A 4lay A
4uwj A 4uwj A
2d3v A 2d3v A
1l3k A 1l3k A
2wa7 A 2wa7 A
1qok A 1qok A
1bup A 1bup A
1m4k A 1m4k A
1m9i A 1m9i A
2fcb A 2fcb A
2ill A 2ill A
2orx A 2orx A
3hra A 3hra A
3wvt A 3wvt A
4l6h A 4l6h A
4lax A 4lax A
4lgn A 4lgn A
4wyt A 4wyt A
5bn8 A 5bn8 A
5bvr A 5bvr A
5ec3 A 5ec3 A
5eiq A 5eiq A
5fks A 5fks A
5h04 A 5h04 A
5ihw A 5ihw A
5ik4 A 5ik4 A
5j4o A 5j4o A
5vf5 A 5vf5 A
5vh1 A 5vh1 A
5vik A 5vik A
3gdq A 3gdq A
5vf2 A 5vf2 A
6ehx B 6ehx B
4p48 A 4p48 A
4p49 A 4p49 A
1h8n A 1h8n A
